# Supplementary material for: 2-[N-(3-Amino-4-nitro­phen­yl)carboximido­yl]phenol
Source: Acta Crystallogr Sect E Struct Rep Online. 2011 Oct 12;67(Pt 11):o2964. doi: 10.1107/S160053681104181X (PMC3247370; doi:10.1107/S160053681104181X)
Supplement: Supplementary file 1 [file e-67-o2964-sup1.cif]

##############################################################################
#                                                                            #
# This CIF contains the data in a paper accepted for publication in          #
# Acta Crystallographica Section E. It conforms to the requirements of       #
# Notes for Authors for Acta Crystallographica Section E, and has been       #
# peer reviewed under the auspices of the IUCr Commission on Journals.       #
#                                                                            #
# Full details of the Crystallographic Information File format               #
# are given in the paper "The Crystallographic Information File (CIF):       #
# a New Standard Archive File for Crystallography" by S. R. Hall, F. H.      #
# Allen and I. D. Brown [Acta Cryst. (1991), A47, 655-685].                  #
#                                                                            #
# The current version of the core CIF dictionary is obtainable from          #
# ftp://ftp.iucr.org/pub/cif_core.dic.                                       #
#                                                                            #
# Software is freely available for graphical display of the structure(s)     #
# in this CIF. For information consult the CIF software page                 #
# http://www.iucr.org/resources/cif/software.                                #
#                                                                            #
# This file may be used for bona fide research purposes within the           #
# scientific community so long as proper attribution is given to the journal # 
# article from which it was obtained.                                        #
#                                                                            #
##############################################################################
data_global
_audit_creation_method     SHELXL-97
_journal_date_recd_electronic     2011-10-10
_journal_date_accepted     2011-10-11
_journal_name_full     'Acta Crystallographica, Section E'
_journal_year     2011
_journal_volume     67
_journal_issue     11
_journal_page_first     o2964
_journal_page_last     o2964
_journal_paper_category     QO
_journal_coeditor_code     HG5110
_publ_contact_author_name     ' Edward RT Tiekink '
_publ_contact_author_address
;
Department of Chemistry, University of Malaya,
50603 Kuala Lumpur, Malaysia
;
_publ_contact_author_email
;
edward.tiekink@gmail.com
;
_publ_contact_author_fax     ' +60 3 7967 4193 '
_publ_contact_author_phone     ' +60 3 7967 6775 '
_publ_section_title
;
2-[<i>N</i>-(3-Amino-4-nitrophenyl)carboximidoyl]phenol
;
_publ_section_title_footnote
;
 Additional correspondence author, e-mail: shahverdizadeh@iaut.ac.ir.
;
loop_
    _publ_author_name
    _publ_author_footnote
    _publ_author_address
    'Gholam Hossein Shahverdizadeh' .
;
Department of Chemistry, Faculty of Science, Tabriz Branch,
Islamic Azad University, Tabriz, PO Box 1655, Iran
;
    'Ng, Seik Weng' .
;
Department of Chemistry, University of Malaya,
50603 Kuala Lumpur, Malaysia
and
Chemistry Department, Faculty of
Science, King Abdulaziz University, PO Box 80203 Jeddah, Saudi Arabia
;
    'Tiekink, Edward R. T.' .
;
Department of Chemistry, University of Malaya,
50603 Kuala Lumpur, Malaysia
;
    'Babak Mirtamizdoust' .
;
Department of Inorganic Chemistry, Faculty of Chemistry,
University of Tabriz, Tabriz, Iran
;
data_I
_audit_creation_method     SHELXL-97
_chemical_name_systematic
;
2-[<i>N</i>-(3-Amino-4-nitrophenyl)carboximidoyl]phenol
;
_chemical_name_common     ?
_chemical_formula_moiety     'C13 H11 N3 O3'
_chemical_formula_sum     'C13 H11 N3 O3'
_chemical_formula_iupac     'C13 H11 N3 O3'
_chemical_formula_weight     257.25
_chemical_melting_point     ?
_symmetry_cell_setting     triclinic
_symmetry_space_group_name_H-M     'P -1'
_symmetry_space_group_name_Hall     '-P 1'
loop_
    _symmetry_equiv_pos_as_xyz
    'x, y, z'
    '-x, -y, -z'
_cell_length_a     7.0961(3)
_cell_length_b     7.5168(4)
_cell_length_c     12.1627(6)
_cell_angle_alpha     100.067(4)
_cell_angle_beta     94.751(4)
_cell_angle_gamma     115.011(5)
_cell_volume     569.87(5)
_cell_formula_units_Z     2
_cell_measurement_reflns_used     2525
_cell_measurement_theta_min     3.7462
_cell_measurement_theta_max     74.0958
_cell_measurement_temperature     100(2)
_exptl_crystal_description     prism
_exptl_crystal_colour     orange
_exptl_crystal_size_max     0.25
_exptl_crystal_size_mid     0.20
_exptl_crystal_size_min     0.15
_exptl_crystal_density_diffrn     1.499
_exptl_crystal_density_meas     ?
_exptl_crystal_density_method     'not measured'
_exptl_crystal_F_000     268
_exptl_absorpt_coefficient_mu     0.915
_exptl_absorpt_correction_type     multi-scan
_exptl_absorpt_process_details     '(CrysAlis PRO; Agilent, 2010)'
_exptl_absorpt_correction_T_min     0.74799
_exptl_absorpt_correction_T_max     1.0000
_exptl_special_details
;
;
_diffrn_ambient_temperature     100(2)
_diffrn_radiation_type     CuK\a
_diffrn_radiation_wavelength     1.54184
_diffrn_radiation_source     'SuperNova (Cu) X-ray Source'
_diffrn_radiation_monochromator     Mirror
_diffrn_measurement_device_type
                  'Agilent SuperNova Dual diffractometer with an Atlas detector'
_diffrn_measurement_method     \w
_diffrn_detector_area_resol_mean     10.4041
_diffrn_reflns_number     3654
_diffrn_reflns_av_R_equivalents     0.0081
_diffrn_reflns_av_sigmaI/netI     0.0112
_diffrn_reflns_theta_min     3.75
_diffrn_reflns_theta_max     74.26
_diffrn_reflns_theta_full     74.26
_diffrn_measured_fraction_theta_max     0.965
_diffrn_measured_fraction_theta_full     0.965
_diffrn_reflns_limit_h_min     -8
_diffrn_reflns_limit_h_max     8
_diffrn_reflns_limit_k_min     -9
_diffrn_reflns_limit_k_max     9
_diffrn_reflns_limit_l_min     -13
_diffrn_reflns_limit_l_max     15
_diffrn_standards_number     0
_diffrn_standards_interval_count     0
_diffrn_standards_interval_time     0
_diffrn_standards_decay_%     0
_refine_special_details
;
Refinement of <i>F</i>^2^ against ALL reflections. The weighted <i>R</i>-factor
<i>wR</i> and goodness of fit <i>S</i> are based on <i>F</i>^2^, conventional
<i>R</i>-factors <i>R</i> are based on <i>F</i>, with <i>F</i> set to zero for
negative <i>F</i>^2^. The threshold expression of <i>F</i>^2^ >
\s(<i>F</i>^2^) is used only for calculating <i>R</i>-factors(gt) <i>etc</i>.
and is not relevant to the choice of reflections for refinement.
<i>R</i>-factors based on <i>F</i>^2^ are statistically about twice as large
as those based on <i>F</i>, and <i>R</i>- factors based on ALL data will be
even larger.
;
_reflns_number_total     2231
_reflns_number_gt     2105
_reflns_threshold_expression     I>2\s(I)
_refine_ls_structure_factor_coef     Fsqd
_refine_ls_matrix_type     full
_refine_ls_R_factor_all     0.0364
_refine_ls_R_factor_gt     0.0346
_refine_ls_wR_factor_gt     0.1111
_refine_ls_wR_factor_ref     0.1130
_refine_ls_goodness_of_fit_ref     1.067
_refine_ls_restrained_S_all     1.068
_refine_ls_number_reflns     2231
_refine_ls_number_parameters     184
_refine_ls_number_restraints     3
_refine_ls_hydrogen_treatment     mixed
_refine_ls_weighting_scheme     calc
_refine_ls_weighting_details
         'calc w=1/[\s^2^(Fo^2^)+(0.0753P)^2^+0.0839P] where P=(Fo^2^+2Fc^2^)/3'
_atom_sites_solution_hydrogens     geom
_atom_sites_solution_primary     direct
_atom_sites_solution_secondary     difmap
_refine_ls_shift/su_max     0.000
_refine_ls_shift/su_mean     0.000
_refine_diff_density_max     0.276
_refine_diff_density_min     -0.278
_refine_ls_extinction_method     none
_refine_ls_extinction_coef     ?
loop_
    _atom_type_symbol
    _atom_type_description
    _atom_type_scat_dispersion_real
    _atom_type_scat_dispersion_imag
    _atom_type_scat_source
    'C' 'C' 0.0181 0.0091
                         'International Tables Vol C Tables 4.2.6.8 and 6.1.1.4'
    'H' 'H' 0.0000 0.0000
                         'International Tables Vol C Tables 4.2.6.8 and 6.1.1.4'
    'N' 'N' 0.0311 0.0180
                         'International Tables Vol C Tables 4.2.6.8 and 6.1.1.4'
    'O' 'O' 0.0492 0.0322
                         'International Tables Vol C Tables 4.2.6.8 and 6.1.1.4'
_computing_data_collection     'CrysAlis PRO (Agilent, 2010)'
_computing_cell_refinement     'CrysAlis PRO (Agilent, 2010)'
_computing_data_reduction     'CrysAlis PRO (Agilent, 2010)'
_computing_structure_solution     'SHELXS97 (Sheldrick, 2008)'
_computing_structure_refinement     'SHELXL97 (Sheldrick, 2008)'
_computing_molecular_graphics
;
ORTEP-3 (Farrugia, 1997) and DIAMOND (Brandenburg, 2006)
;
_computing_publication_material     'publCIF (Westrip, 2010)'
loop_
    _atom_site_type_symbol
    _atom_site_label
    _atom_site_fract_x
    _atom_site_fract_y
    _atom_site_fract_z
    _atom_site_U_iso_or_equiv
    _atom_site_adp_type
    _atom_site_calc_flag
    _atom_site_refinement_flags
    _atom_site_occupancy
    _atom_site_symmetry_multiplicity
    _atom_site_disorder_assembly
    _atom_site_disorder_group
    O O1 0.40452(11) 0.27962(11) 0.59127(6) 0.0227(2) Uani d D 1 1 . .
    H H1o 0.495(2) 0.285(3) 0.5475(13) 0.062(5) Uiso d D 1 1 . .
    O O2 1.09653(11) 0.36753(12) 0.05261(6) 0.0246(2) Uani d . 1 1 . .
    O O3 1.31365(10) 0.29051(11) 0.14605(6) 0.0233(2) Uani d . 1 1 . .
    N N1 0.71614(12) 0.25239(11) 0.50498(7) 0.0158(2) Uani d . 1 1 . .
    N N2 0.78293(13) 0.40302(13) 0.14327(7) 0.0191(2) Uani d D 1 1 . .
    H H1n 0.840(2) 0.420(2) 0.0816(9) 0.039(4) Uiso d D 1 1 . .
    H H2n 0.6610(15) 0.4021(18) 0.1447(10) 0.026(3) Uiso d D 1 1 . .
    N N3 1.15808(12) 0.32599(12) 0.13890(7) 0.0172(2) Uani d . 1 1 . .
    C C1 0.47038(15) 0.22517(14) 0.68163(8) 0.0168(2) Uani d . 1 1 . .
    C C2 0.36032(15) 0.21048(14) 0.77211(8) 0.0197(2) Uani d . 1 1 . .
    H H2 0.2408 0.2372 0.7690 0.024 Uiso calc R 1 1 . .
    C C3 0.42483(16) 0.15713(14) 0.86643(8) 0.0209(2) Uani d . 1 1 . .
    H H3 0.3500 0.1491 0.9281 0.025 Uiso calc R 1 1 . .
    C C4 0.59855(15) 0.11503(14) 0.87207(8) 0.0202(2) Uani d . 1 1 . .
    H H4 0.6405 0.0763 0.9366 0.024 Uiso calc R 1 1 . .
    C C5 0.70904(15) 0.13020(14) 0.78289(8) 0.0182(2) Uani d . 1 1 . .
    H H5 0.8283 0.1031 0.7870 0.022 Uiso calc R 1 1 . .
    C C6 0.64775(14) 0.18514(13) 0.68626(8) 0.0155(2) Uani d . 1 1 . .
    C C7 0.76768(14) 0.20111(13) 0.59454(8) 0.0161(2) Uani d . 1 1 . .
    H H7 0.8864 0.1733 0.6004 0.019 Uiso calc R 1 1 . .
    C C8 0.83502(14) 0.27202(13) 0.41602(8) 0.0146(2) Uani d . 1 1 . .
    C C9 0.76291(14) 0.32620(13) 0.32488(8) 0.0151(2) Uani d . 1 1 . .
    H H9 0.6412 0.3491 0.3265 0.018 Uiso calc R 1 1 . .
    C C10 0.86365(14) 0.34913(13) 0.22862(8) 0.0150(2) Uani d . 1 1 . .
    C C11 1.04545(14) 0.31485(13) 0.23212(8) 0.0150(2) Uani d . 1 1 . .
    C C12 1.12150(14) 0.26527(14) 0.32711(8) 0.0168(2) Uani d . 1 1 . .
    H H12 1.2463 0.2472 0.3281 0.020 Uiso calc R 1 1 . .
    C C13 1.01929(15) 0.24257(14) 0.41788(8) 0.0172(2) Uani d . 1 1 . .
    H H13 1.0711 0.2076 0.4812 0.021 Uiso calc R 1 1 . .
loop_
    _atom_site_aniso_label
    _atom_site_aniso_U_11
    _atom_site_aniso_U_22
    _atom_site_aniso_U_33
    _atom_site_aniso_U_12
    _atom_site_aniso_U_13
    _atom_site_aniso_U_23
    O1 0.0209(4) 0.0344(4) 0.0206(4) 0.0173(3) 0.0055(3) 0.0120(3)
    O2 0.0274(4) 0.0366(4) 0.0191(4) 0.0190(3) 0.0095(3) 0.0143(3)
    O3 0.0206(4) 0.0328(4) 0.0259(4) 0.0180(3) 0.0105(3) 0.0104(3)
    N1 0.0162(4) 0.0170(4) 0.0136(4) 0.0067(3) 0.0031(3) 0.0038(3)
    N2 0.0185(4) 0.0274(4) 0.0183(4) 0.0143(3) 0.0067(3) 0.0102(3)
    N3 0.0166(4) 0.0173(4) 0.0184(4) 0.0077(3) 0.0051(3) 0.0047(3)
    C1 0.0167(5) 0.0163(4) 0.0164(5) 0.0068(4) 0.0018(4) 0.0036(3)
    C2 0.0183(5) 0.0190(4) 0.0219(5) 0.0088(4) 0.0054(4) 0.0028(4)
    C3 0.0241(5) 0.0193(5) 0.0166(5) 0.0066(4) 0.0082(4) 0.0032(4)
    C4 0.0240(5) 0.0201(4) 0.0146(5) 0.0079(4) 0.0023(4) 0.0052(3)
    C5 0.0182(5) 0.0179(5) 0.0181(5) 0.0076(4) 0.0023(4) 0.0048(3)
    C6 0.0157(4) 0.0141(4) 0.0149(5) 0.0054(3) 0.0019(3) 0.0027(3)
    C7 0.0153(5) 0.0160(4) 0.0170(5) 0.0071(4) 0.0031(4) 0.0036(4)
    C8 0.0135(4) 0.0140(4) 0.0146(5) 0.0049(3) 0.0030(3) 0.0021(3)
    C9 0.0140(4) 0.0157(4) 0.0163(5) 0.0073(3) 0.0030(4) 0.0033(4)
    C10 0.0153(4) 0.0132(4) 0.0153(5) 0.0055(3) 0.0025(3) 0.0031(3)
    C11 0.0148(4) 0.0153(4) 0.0151(5) 0.0063(4) 0.0046(4) 0.0039(3)
    C12 0.0138(4) 0.0179(4) 0.0195(5) 0.0079(4) 0.0025(3) 0.0038(3)
    C13 0.0171(4) 0.0207(5) 0.0152(5) 0.0094(4) 0.0019(3) 0.0056(3)
_geom_special_details
;
All e.s.d.'s (except the e.s.d. in the dihedral angle between two l.s. planes)
are estimated using the full covariance matrix. The cell e.s.d.'s are taken
into account individually in the estimation of e.s.d.'s in distances, angles
and torsion angles; correlations between e.s.d.'s in cell parameters are only
used when they are defined by crystal symmetry. An approximate (isotropic)
treatment of cell e.s.d.'s is used for estimating e.s.d.'s involving l.s.
planes.
;
loop_
    _geom_bond_atom_site_label_1
    _geom_bond_atom_site_label_2
    _geom_bond_site_symmetry_2
    _geom_bond_distance
    _geom_bond_publ_flag
    O1 C1 . 1.3519(11) ?
    O1 H1o . 0.858(9) ?
    O2 N3 . 1.2424(10) ?
    O3 N3 . 1.2403(10) ?
    N1 C7 . 1.2919(12) ?
    N1 C8 . 1.4163(12) ?
    N2 C10 . 1.3471(12) ?
    N2 H1n . 0.885(9) ?
    N2 H2n . 0.864(8) ?
    N3 C11 . 1.4346(12) ?
    C1 C2 . 1.3947(14) ?
    C1 C6 . 1.4115(14) ?
    C2 C3 . 1.3840(14) ?
    C2 H2 . 0.9500 ?
    C3 C4 . 1.3957(15) ?
    C3 H3 . 0.9500 ?
    C4 C5 . 1.3830(13) ?
    C4 H4 . 0.9500 ?
    C5 C6 . 1.4064(13) ?
    C5 H5 . 0.9500 ?
    C6 C7 . 1.4494(13) ?
    C7 H7 . 0.9500 ?
    C8 C9 . 1.3772(13) ?
    C8 C13 . 1.4145(13) ?
    C9 C10 . 1.4200(12) ?
    C9 H9 . 0.9500 ?
    C10 C11 . 1.4172(13) ?
    C11 C12 . 1.4079(13) ?
    C12 C13 . 1.3668(13) ?
    C12 H12 . 0.9500 ?
    C13 H13 . 0.9500 ?
loop_
    _geom_angle_atom_site_label_1
    _geom_angle_atom_site_label_2
    _geom_angle_atom_site_label_3
    _geom_angle_site_symmetry_1
    _geom_angle_site_symmetry_3
    _geom_angle
    _geom_angle_publ_flag
    C1 O1 H1o . . 104.2(12) ?
    C7 N1 C8 . . 121.52(8) ?
    C10 N2 H1n . . 122.2(10) ?
    C10 N2 H2n . . 117.9(8) ?
    H1n N2 H2n . . 119.2(12) ?
    O3 N3 O2 . . 121.55(8) ?
    O3 N3 C11 . . 118.76(8) ?
    O2 N3 C11 . . 119.68(8) ?
    O1 C1 C2 . . 118.68(9) ?
    O1 C1 C6 . . 121.45(9) ?
    C2 C1 C6 . . 119.87(9) ?
    C3 C2 C1 . . 120.17(9) ?
    C3 C2 H2 . . 119.9 ?
    C1 C2 H2 . . 119.9 ?
    C2 C3 C4 . . 120.79(9) ?
    C2 C3 H3 . . 119.6 ?
    C4 C3 H3 . . 119.6 ?
    C5 C4 C3 . . 119.36(9) ?
    C5 C4 H4 . . 120.3 ?
    C3 C4 H4 . . 120.3 ?
    C4 C5 C6 . . 121.07(9) ?
    C4 C5 H5 . . 119.5 ?
    C6 C5 H5 . . 119.5 ?
    C5 C6 C1 . . 118.73(9) ?
    C5 C6 C7 . . 119.76(9) ?
    C1 C6 C7 . . 121.50(9) ?
    N1 C7 C6 . . 121.24(9) ?
    N1 C7 H7 . . 119.4 ?
    C6 C7 H7 . . 119.4 ?
    C9 C8 C13 . . 120.23(9) ?
    C9 C8 N1 . . 115.89(8) ?
    C13 C8 N1 . . 123.87(8) ?
    C8 C9 C10 . . 122.45(8) ?
    C8 C9 H9 . . 118.8 ?
    C10 C9 H9 . . 118.8 ?
    N2 C10 C11 . . 125.47(8) ?
    N2 C10 C9 . . 118.58(8) ?
    C11 C10 C9 . . 115.95(8) ?
    C12 C11 C10 . . 121.18(9) ?
    C12 C11 N3 . . 117.08(8) ?
    C10 C11 N3 . . 121.73(8) ?
    C13 C12 C11 . . 121.27(9) ?
    C13 C12 H12 . . 119.4 ?
    C11 C12 H12 . . 119.4 ?
    C12 C13 C8 . . 118.89(9) ?
    C12 C13 H13 . . 120.6 ?
    C8 C13 H13 . . 120.6 ?
loop_
    _geom_torsion_atom_site_label_1
    _geom_torsion_atom_site_label_2
    _geom_torsion_atom_site_label_3
    _geom_torsion_atom_site_label_4
    _geom_torsion_site_symmetry_1
    _geom_torsion_site_symmetry_2
    _geom_torsion_site_symmetry_3
    _geom_torsion_site_symmetry_4
    _geom_torsion
    _geom_torsion_publ_flag
    O1 C1 C2 C3 . . . . -179.34(8) ?
    C6 C1 C2 C3 . . . . 0.12(15) ?
    C1 C2 C3 C4 . . . . -0.76(15) ?
    C2 C3 C4 C5 . . . . 1.05(15) ?
    C3 C4 C5 C6 . . . . -0.70(15) ?
    C4 C5 C6 C1 . . . . 0.07(14) ?
    C4 C5 C6 C7 . . . . 179.57(8) ?
    O1 C1 C6 C5 . . . . 179.66(7) ?
    C2 C1 C6 C5 . . . . 0.22(14) ?
    O1 C1 C6 C7 . . . . 0.17(15) ?
    C2 C1 C6 C7 . . . . -179.27(8) ?
    C8 N1 C7 C6 . . . . 178.78(7) ?
    C5 C6 C7 N1 . . . . -179.59(7) ?
    C1 C6 C7 N1 . . . . -0.10(15) ?
    C7 N1 C8 C9 . . . . 179.58(7) ?
    C7 N1 C8 C13 . . . . -1.46(15) ?
    C13 C8 C9 C10 . . . . 1.85(14) ?
    N1 C8 C9 C10 . . . . -179.14(7) ?
    C8 C9 C10 N2 . . . . -179.84(8) ?
    C8 C9 C10 C11 . . . . -0.63(14) ?
    N2 C10 C11 C12 . . . . 177.90(8) ?
    C9 C10 C11 C12 . . . . -1.25(13) ?
    N2 C10 C11 N3 . . . . -3.06(15) ?
    C9 C10 C11 N3 . . . . 177.79(7) ?
    O3 N3 C11 C12 . . . . 0.51(13) ?
    O2 N3 C11 C12 . . . . 179.41(7) ?
    O3 N3 C11 C10 . . . . -178.57(8) ?
    O2 N3 C11 C10 . . . . 0.32(13) ?
    C10 C11 C12 C13 . . . . 1.95(14) ?
    N3 C11 C12 C13 . . . . -177.14(8) ?
    C11 C12 C13 C8 . . . . -0.71(14) ?
    C9 C8 C13 C12 . . . . -1.16(14) ?
    N1 C8 C13 C12 . . . . 179.92(8) ?
loop_
    _geom_hbond_atom_site_label_D
    _geom_hbond_atom_site_label_H
    _geom_hbond_atom_site_label_A
    _geom_hbond_site_symmetry_A
    _geom_hbond_distance_DH
    _geom_hbond_distance_HA
    _geom_hbond_distance_DA
    _geom_hbond_angle_DHA
    O1 H1o N1 . 0.858(9) 1.794(11) 2.5933(10) 154.3(17)
    N2 H1n O2 . 0.885(9) 2.063(13) 2.6542(11) 123.3(12)
    N2 H1n O2 2_765 0.885(9) 2.418(11) 3.1479(11) 140.1(12)
    N2 H2n O3 1_455 0.864(8) 2.245(9) 3.0746(10) 160.8(11)
