# Supplementary material for: 2-[N-(3-Amino-4-nitro­phen­yl)carboximido­yl]phenol
Source: Acta Crystallogr Sect E Struct Rep Online. 2011 Oct 12;67(Pt 11):o2964. doi: 10.1107/S160053681104181X (PMC3247370; doi:10.1107/S160053681104181X)
Supplement: Supplementary file 2 [file e-67-o2964-Isup2.hkl]

# 
# h,k,l, Fc-squared, Fo-squared, sigma(Fo-squared) and status flag 
# 
data_I
_shelx_title '  P-1' 
_shelx_refln_list_code          4 
_shelx_F_calc_maximum       74.66 
_exptl_crystal_F_000       268.00 
_reflns_d_resolution_high  0.8009 
 
loop_ 
 _symmetry_equiv_pos_as_xyz 
 'x, y, z' 
 '-x, -y, -z' 
 
_cell_length_a     7.0961 
_cell_length_b     7.5168 
_cell_length_c    12.1627 
_cell_angle_alpha 100.067 
_cell_angle_beta   94.751 
_cell_angle_gamma 115.011 
 
_shelx_F_squared_multiplier     1.000 
 
loop_ 
 _refln_index_h 
 _refln_index_k 
 _refln_index_l 
 _refln_F_squared_calc 
 _refln_F_squared_meas 
 _refln_F_squared_sigma 
 _refln_observed_status 
   1   0   0        2.48        3.02      0.09 o 
   2   0   0      772.22      708.15     16.53 o 
   3   0   0        9.98       13.68      0.59 o 
   4   0   0      133.98      138.20      2.44 o 
   5   0   0        2.74        2.56      0.31 o 
   6   0   0        1.21        1.85      0.30 o 
   7   0   0       24.93       26.12      0.61 o 
  -8   1   0        0.55        0.65      0.14 o 
  -7   1   0       58.98       55.52      1.58 o 
  -6   1   0        6.06        8.98      0.44 o 
  -5   1   0        7.13        8.83      0.38 o 
  -4   1   0       62.63       65.17      0.90 o 
  -2   1   0       13.15       12.11      0.15 o 
   0   1   0      270.86      248.19      1.19 o 
   1   1   0      514.08      503.34      1.27 o 
   2   1   0      104.67       98.39      0.80 o 
   3   1   0      714.18      741.09      2.74 o 
   4   1   0       16.66       17.07      0.84 o 
   5   1   0        1.52        1.22      0.17 o 
   6   1   0        0.48        0.67      0.17 o 
   7   1   0       15.50       15.15      0.37 o 
  -8   2   0       61.57       52.33      1.27 o 
  -7   2   0       39.93       37.64      0.87 o 
  -6   2   0        1.39        0.88      0.84 o 
  -5   2   0       30.36       30.67      1.06 o 
  -4   2   0      205.18      252.45      2.68 o 
  -3   2   0      646.94      703.43      2.27 o 
  -2   2   0      101.46      112.68      0.58 o 
  -1   2   0      120.29      116.81      1.12 o 
   1   2   0      218.58      222.18      2.58 o 
   2   2   0       20.78       21.59      0.77 o 
   3   2   0       16.03       16.63      0.81 o 
   4   2   0      203.72      218.32      2.31 o 
   5   2   0        2.18        2.15      0.17 o 
   6   2   0       16.62       16.17      0.66 o 
  -8   3   0        2.90        3.27      0.33 o 
  -7   3   0        5.35        3.41      0.44 o 
  -6   3   0        7.62        7.21      0.28 o 
  -5   3   0       37.14       32.21      1.14 o 
  -4   3   0       12.11       12.50      0.64 o 
  -3   3   0     1078.05     1188.84      5.89 o 
  -2   3   0      137.52      134.98      0.77 o 
  -1   3   0      153.67      186.19      1.87 o 
   0   3   0      278.60      277.16      4.65 o 
   1   3   0     1636.99     1641.61      6.70 o 
   2   3   0      164.19      162.23      2.49 o 
   3   3   0        0.04        0.05      0.06 o 
   4   3   0       19.58       19.43      0.67 o 
   5   3   0        4.90        5.73      0.39 o 
  -8   4   0        5.28        3.34      0.55 o 
  -7   4   0       47.21       46.38      0.78 o 
  -6   4   0      159.72      106.96      1.61 o 
  -5   4   0        7.62        7.33      0.40 o 
  -4   4   0      276.94      332.35      3.50 o 
  -3   4   0       54.72       58.91      1.23 o 
  -2   4   0       50.87       52.68      0.77 o 
  -1   4   0       78.66       80.52      1.53 o 
   0   4   0       11.12       14.09      0.47 o 
   1   4   0      168.95      155.24      2.48 o 
   2   4   0        0.05        0.14      0.06 o 
   3   4   0       21.44       21.61      0.70 o 
   4   4   0        1.80        1.61      0.19 o 
   5   4   0        0.04       -0.04      0.08 o 
  -8   5   0       14.25       12.86      0.56 o 
  -7   5   0      330.34      291.41      3.55 o 
  -6   5   0        0.32        0.20      0.16 o 
  -5   5   0        0.30        0.76      0.18 o 
  -4   5   0       48.83       50.65      0.79 o 
  -3   5   0        1.83        1.05      0.20 o 
  -2   5   0       65.12       64.58      1.00 o 
  -1   5   0        4.59        4.03      0.32 o 
   0   5   0       26.92       27.43      1.05 o 
   1   5   0       30.89       36.73      3.39 o 
   2   5   0       21.86       21.80      0.79 o 
   3   5   0        2.61        3.16      0.39 o 
   4   5   0        1.49        1.82      0.23 o 
  -8   6   0        1.86        1.89      0.20 o 
  -7   6   0        8.48        8.37      0.58 o 
  -6   6   0       20.29       16.56      0.91 o 
  -5   6   0        0.12        0.00      0.12 o 
  -4   6   0       28.49       31.87      0.81 o 
  -3   6   0        0.84        1.88      0.28 o 
  -2   6   0        0.26       -0.01      0.08 o 
  -1   6   0        2.70        2.84      0.24 o 
   0   6   0        0.00       -0.21      0.22 o 
   1   6   0       12.15       12.20      0.53 o 
   2   6   0        0.47        0.61      0.18 o 
   3   6   0        2.50        2.63      0.27 o 
  -7   7   0      234.89      219.60      2.65 o 
  -6   7   0        2.75        2.88      0.36 o 
  -5   7   0        4.34        3.94      0.41 o 
  -4   7   0        7.69        8.04      0.61 o 
  -3   7   0        5.20        5.38      0.50 o 
  -2   7   0       19.50       18.74      0.91 o 
  -1   7   0        0.05       -0.04      0.06 o 
   0   7   0        1.00        1.26      0.16 o 
   1   7   0       24.96       26.99      0.62 o 
   2   7   0        0.42        0.35      0.09 o 
  -7   8   0        2.18        1.78      0.19 o 
  -6   8   0       35.96       35.43      0.66 o 
  -5   8   0       15.50       13.99      0.68 o 
  -4   8   0        0.40        0.41      0.14 o 
  -3   8   0        2.10        2.21      0.29 o 
  -2   8   0        0.97        1.13      0.20 o 
  -1   8   0        4.25        4.05      0.35 o 
   0   8   0        3.71        3.61      0.26 o 
  -5   9   0       16.82       14.17      0.61 o 
  -4   9   0        0.09        0.10      0.06 o 
  -3   9   0        0.04        0.14      0.04 o 
   2  -9   1        0.14        0.09      0.06 o 
   3  -9   1        9.56       10.42      0.46 o 
   4  -9   1       89.99       90.70      1.41 o 
   5  -9   1        0.31        0.36      0.06 o 
   0  -8   1        0.01       -0.03      0.04 o 
   1  -8   1       34.96       32.88      0.62 o 
   2  -8   1        7.04        7.85      0.52 o 
   3  -8   1        9.59        9.56      0.61 o 
   4  -8   1        0.77        0.63      0.16 o 
   5  -8   1       21.53       21.42      0.85 o 
   6  -8   1       13.68       12.66      0.62 o 
   7  -8   1        0.00        0.12      0.06 o 
  -2  -7   1        0.10        0.24      0.09 o 
  -1  -7   1       10.39        9.78      0.38 o 
   0  -7   1        8.51        7.90      0.58 o 
   1  -7   1        7.57        8.04      0.56 o 
   2  -7   1        1.36        1.52      0.26 o 
   3  -7   1       28.52       28.80      1.14 o 
   4  -7   1        0.71        1.04      0.22 o 
   5  -7   1       21.12       21.28      0.66 o 
   6  -7   1      185.92      182.85      2.84 o 
   7  -7   1        4.73        4.86      0.40 o 
  -3  -6   1       22.14       23.09      0.82 o 
  -2  -6   1       14.83       15.02      0.81 o 
  -1  -6   1        5.83        6.34      0.57 o 
   0  -6   1       23.05       25.22      0.94 o 
   1  -6   1       10.39       10.09      0.62 o 
   2  -6   1       18.94       20.84      1.14 o 
   3  -6   1       25.49       23.85      0.72 o 
   4  -6   1       14.68       14.10      0.54 o 
   5  -6   1       14.13       15.07      0.57 o 
   6  -6   1       67.43       63.58      1.26 o 
   7  -6   1        0.72        1.25      0.24 o 
   8  -6   1        1.89        0.82      0.12 o 
  -4  -5   1       32.89       31.50      0.97 o 
  -3  -5   1       34.61       35.74      0.85 o 
  -2  -5   1       10.92       11.43      0.50 o 
  -1  -5   1       31.87       31.37      1.01 o 
   0  -5   1        4.29        3.91      0.39 o 
   1  -5   1       42.23       41.35      1.09 o 
   2  -5   1       45.65       46.96      1.16 o 
   3  -5   1      105.51       90.13      1.59 o 
   4  -5   1       18.15       17.64      0.58 o 
   5  -5   1        1.00        1.27      0.17 o 
   6  -5   1      114.13      102.99      1.62 o 
   7  -5   1      196.21      179.35      1.87 o 
   8  -5   1        9.09        7.81      0.40 o 
  -5  -4   1        2.96        2.90      0.19 o 
  -4  -4   1        6.33        6.92      0.38 o 
  -3  -4   1       19.67       20.85      0.68 o 
  -2  -4   1       19.98       19.81      0.54 o 
  -1  -4   1       19.12       19.78      0.85 o 
   0  -4   1       21.08       15.47      0.66 o 
   1  -4   1        0.86        0.53      0.08 o 
   2  -4   1       41.78       48.12      0.74 o 
   3  -4   1       41.94       47.47      0.59 o 
   4  -4   1        1.73        0.31      0.12 o 
   5  -4   1      114.01      124.27      1.64 o 
   6  -4   1       78.89       72.62      1.30 o 
   7  -4   1        3.06        3.08      0.20 o 
   8  -4   1        7.37        4.85      0.23 o 
  -6  -3   1        2.22        2.36      0.21 o 
  -5  -3   1        6.10        6.59      0.35 o 
  -4  -3   1       10.43       10.54      0.49 o 
  -3  -3   1      116.96      120.16      1.69 o 
  -2  -3   1       16.76       19.06      0.85 o 
  -1  -3   1      153.21      134.88      1.88 o 
   0  -3   1       66.04       57.73      0.56 o 
   1  -3   1       58.34       58.00      1.04 o 
   2  -3   1        5.49        3.51      0.12 o 
   3  -3   1        2.98        1.87      0.26 o 
   4  -3   1       19.75       19.29      0.78 o 
   5  -3   1        0.02        0.05      0.05 o 
   6  -3   1       12.61       12.56      0.38 o 
   7  -3   1      639.87      563.63      3.29 o 
   8  -3   1        0.39        0.18      0.10 o 
  -6  -2   1       26.72       27.53      1.65 o 
  -5  -2   1        6.76        6.65      0.38 o 
  -4  -2   1       11.11       12.52      0.64 o 
  -3  -2   1       87.93       88.71      1.85 o 
  -2  -2   1       76.80       71.07      1.40 o 
  -1  -2   1        7.88        5.12      0.30 o 
   0  -2   1     1581.41     1552.45     16.93 o 
   1  -2   1        9.50        8.89      0.28 o 
   2  -2   1      475.68      434.18      9.26 o 
   3  -2   1      267.92      272.16      2.39 o 
   4  -2   1      393.48      493.54      3.75 o 
   5  -2   1       65.98       69.01      1.20 o 
   6  -2   1        0.45        0.14      0.12 o 
   7  -2   1       21.91       23.14      1.05 o 
   8  -2   1        3.48        3.82      0.33 o 
  -7  -1   1        5.67        6.00      0.26 o 
  -6  -1   1       68.15       63.63      1.63 o 
  -5  -1   1        4.79        4.09      0.45 o 
  -4  -1   1       82.98       81.12      1.81 o 
  -3  -1   1        2.37        3.38      0.18 o 
  -2  -1   1      290.96      259.01      2.07 o 
  -1  -1   1      909.90      832.36     12.48 o 
   0  -1   1        5.66        5.47      0.16 o 
   2  -1   1       79.76       67.47      0.67 o 
   3  -1   1      171.46      188.44      2.61 o 
   4  -1   1      195.93      195.72      2.31 o 
   5  -1   1       28.18       23.96      0.55 o 
   6  -1   1       13.53       13.61      0.54 o 
   7  -1   1      181.65      163.18      2.66 o 
   8  -1   1        0.56        0.55      0.12 o 
  -7   0   1        2.99        2.71      0.32 o 
  -6   0   1       10.16       10.38      0.72 o 
  -5   0   1       70.76       68.13      1.58 o 
  -4   0   1      148.40      172.50      2.29 o 
  -3   0   1        3.80        2.65      0.16 o 
  -2   0   1      121.63      111.70      0.82 o 
  -1   0   1      120.55      116.51      0.91 o 
   0   0   1      153.98      147.27      0.59 o 
   1   0   1       60.37       59.36      0.41 o 
   2   0   1       67.95       48.20      1.15 o 
   3   0   1       13.40       13.73      0.40 o 
   4   0   1     1294.92     1410.68      4.33 o 
   5   0   1        1.83        1.67      0.20 o 
   6   0   1        3.27        3.53      0.42 o 
   7   0   1       33.79       32.68      0.63 o 
  -8   1   1        1.90        2.03      0.24 o 
  -7   1   1        9.40        8.78      0.64 o 
  -6   1   1      122.06      119.13      2.14 o 
  -5   1   1       55.79       51.37      0.91 o 
  -4   1   1        8.19        5.65      0.27 o 
  -3   1   1       50.33       51.24      0.80 o 
  -2   1   1      739.33      648.16      2.55 o 
  -1   1   1     1178.13     1006.37      2.41 o 
   0   1   1      536.95      479.58      1.78 o 
   2   1   1       70.88       67.71      0.73 o 
   3   1   1     1280.93     1353.14     45.82 o 
   4   1   1       20.39       19.49      0.50 o 
   5   1   1      106.07      103.98      1.55 o 
   6   1   1        5.38        5.96      0.27 o 
   7   1   1        0.03        0.14      0.09 o 
  -8   2   1       10.03        9.65      0.56 o 
  -7   2   1        1.77        1.46      0.18 o 
  -6   2   1        5.43        6.51      0.38 o 
  -5   2   1      147.77      148.05      2.33 o 
  -4   2   1      697.95      800.00      4.87 o 
  -3   2   1       18.39       15.68      0.33 o 
  -2   2   1     3003.18     2613.11      2.98 o 
  -1   2   1      164.04      156.74      1.37 o 
   1   2   1      172.50      175.84      3.80 o 
   2   2   1       12.80       12.25      0.60 o 
   3   2   1        0.87        1.15      0.22 o 
   4   2   1      225.53      241.60      2.46 o 
   5   2   1        1.31        1.03      0.12 o 
   6   2   1       13.27       13.29      0.42 o 
  -8   3   1        8.04        7.37      0.33 o 
  -7   3   1      125.41      106.13      1.52 o 
  -6   3   1       41.00       34.29      0.87 o 
  -5   3   1      172.18      178.34      1.83 o 
  -4   3   1       11.68       13.08      0.61 o 
  -3   3   1     2064.10     2118.07     21.62 o 
  -2   3   1        4.85        6.06      0.35 o 
  -1   3   1        4.08        2.23      0.21 o 
   0   3   1       72.70       73.97      0.90 o 
   1   3   1     1941.73     2047.29     10.71 o 
   2   3   1       67.63       68.68      1.68 o 
   3   3   1      353.99      366.10      4.45 o 
   4   3   1        8.18        8.62      0.45 o 
   5   3   1       76.17       73.77      2.31 o 
  -8   4   1       35.84       31.19      0.93 o 
  -7   4   1        1.04        1.51      0.18 o 
  -6   4   1       18.62       11.16      0.72 o 
  -5   4   1        0.73        0.69      0.14 o 
  -4   4   1      193.99      199.25      2.34 o 
  -3   4   1      167.72      167.81      3.08 o 
  -2   4   1      794.45      804.40      4.78 o 
  -1   4   1        0.39        0.63      0.15 o 
   0   4   1     4038.12     4168.21      8.38 o 
   1   4   1       49.54       45.39      0.93 o 
   2   4   1      140.79      150.63      1.28 o 
   3   4   1       45.95       48.60      1.05 o 
   4   4   1        9.30        8.52      0.40 o 
   5   4   1        0.97        1.01      0.16 o 
  -8   5   1       30.98       27.54      0.86 o 
  -7   5   1       73.94       67.40      1.73 o 
  -6   5   1       44.82       42.68      1.44 o 
  -5   5   1        6.05       10.53      0.51 o 
  -4   5   1       20.99       21.92      0.51 o 
  -3   5   1     1057.34     1215.11      6.89 o 
  -2   5   1        0.18        0.36      0.14 o 
  -1   5   1       26.00       20.50      0.64 o 
   0   5   1        0.08        0.14      0.07 o 
   1   5   1      122.12      124.59      2.45 o 
   2   5   1        5.42        5.87      0.38 o 
   3   5   1        6.85        5.98      0.51 o 
   4   5   1        1.25        1.06      0.17 o 
  -8   6   1       12.29       18.59      0.65 o 
  -7   6   1        0.02        0.05      0.08 o 
  -6   6   1      352.98      313.49      3.88 o 
  -5   6   1       21.87       22.80      0.98 o 
  -4   6   1        1.78        1.40      0.25 o 
  -3   6   1       52.81       50.10      1.06 o 
  -2   6   1        0.04        0.11      0.05 o 
  -1   6   1       36.58       38.62      1.24 o 
   0   6   1      205.99      211.50      3.05 o 
   1   6   1        0.12        0.24      0.09 o 
   2   6   1       24.44       21.90      0.60 o 
   3   6   1        2.87        2.69      0.24 o 
  -8   7   1        1.45        1.18      0.13 o 
  -7   7   1        6.34        4.90      0.39 o 
  -6   7   1        1.82        2.26      0.20 o 
  -5   7   1        0.07        0.20      0.10 o 
  -4   7   1       55.98       58.39      1.62 o 
  -3   7   1       71.24       77.92      1.88 o 
  -2   7   1       26.11       27.26      1.08 o 
  -1   7   1       21.27       20.95      0.86 o 
   0   7   1        2.07        2.39      0.21 o 
   1   7   1      112.02       97.30      1.11 o 
  -7   8   1        0.81        0.97      0.13 o 
  -6   8   1      270.97      252.88      1.70 o 
  -5   8   1       13.21       13.59      0.66 o 
  -4   8   1        3.47        3.91      0.38 o 
  -3   8   1        1.49        1.74      0.26 o 
  -2   8   1        8.77        8.67      0.50 o 
  -1   8   1        0.70        0.91      0.17 o 
   0   8   1        7.35        6.20      0.31 o 
  -5   9   1       23.22       23.82      0.59 o 
  -4   9   1       17.04       17.79      0.55 o 
  -3   9   1        0.06        0.08      0.05 o 
   2  -9   2       33.21       29.29      0.71 o 
   3  -9   2        4.90        6.18      0.37 o 
   4  -9   2       39.31       39.70      0.95 o 
   5  -9   2       27.10       27.02      0.69 o 
   0  -8   2       17.58       18.25      0.80 o 
   1  -8   2        4.44        4.28      0.24 o 
   2  -8   2       12.53       12.33      0.67 o 
   3  -8   2      153.61      159.66      2.52 o 
   4  -8   2        7.20        7.84      0.55 o 
   5  -8   2       53.28       52.83      1.31 o 
   6  -8   2        0.60        0.44      0.14 o 
   7  -8   2        5.43        7.09      0.36 o 
  -2  -7   2        0.02        0.11      0.07 o 
  -1  -7   2        2.35        1.95      0.28 o 
   0  -7   2       71.30       72.83      1.81 o 
   1  -7   2        2.50        2.59      0.33 o 
   2  -7   2       24.77       26.15      0.87 o 
   3  -7   2        3.72        3.60      0.41 o 
   4  -7   2      272.02      271.21      3.43 o 
   5  -7   2       23.45       22.20      0.68 o 
   6  -7   2       15.41       15.20      0.57 o 
   7  -7   2        1.07        0.96      0.18 o 
  -3  -6   2      277.48      263.11      2.84 o 
  -2  -6   2        1.76        2.12      0.32 o 
  -1  -6   2        0.26        0.54      0.20 o 
   0  -6   2        3.00        3.67      0.41 o 
   1  -6   2       19.63       19.73      0.64 o 
   2  -6   2        0.03        0.07      0.08 o 
   3  -6   2        4.80        4.71      0.49 o 
   4  -6   2        0.69        0.74      0.13 o 
   5  -6   2       24.10       22.31      1.06 o 
   6  -6   2       99.77       96.97      1.55 o 
   7  -6   2       46.24       44.92      0.95 o 
  -4  -5   2      177.73      167.04      2.29 o 
  -3  -5   2       12.46       12.69      0.50 o 
  -2  -5   2       38.03       39.19      1.83 o 
  -1  -5   2      154.39      152.91      1.66 o 
   0  -5   2        0.49        0.54      0.15 o 
   1  -5   2        0.08        0.66      0.13 o 
   2  -5   2      201.45      216.85      2.57 o 
   3  -5   2       13.31       12.73      0.59 o 
   4  -5   2        6.14        6.41      0.35 o 
   5  -5   2        0.31        0.25      0.08 o 
   6  -5   2       45.73       43.75      1.04 o 
   7  -5   2       27.64       27.26      0.67 o 
   8  -5   2        1.43        1.05      0.15 o 
  -5  -4   2        0.86        0.76      0.10 o 
  -4  -4   2        5.04        5.62      0.34 o 
  -3  -4   2       38.42       38.54      0.93 o 
  -2  -4   2       35.89       34.72      0.81 o 
  -1  -4   2        6.49        5.91      0.47 o 
   0  -4   2      115.53      115.43      1.72 o 
   1  -4   2        3.13        2.35      0.21 o 
   2  -4   2       40.80       38.74      0.61 o 
   3  -4   2      236.21      247.26      1.71 o 
   4  -4   2        0.61        1.55      0.15 o 
   5  -4   2        2.80        2.33      0.23 o 
   6  -4   2        8.29        9.78      0.47 o 
   7  -4   2       46.19       43.91      0.85 o 
   8  -4   2       88.81       82.48      2.79 o 
  -6  -3   2      147.38      152.29      1.71 o 
  -5  -3   2        3.34        3.47      0.26 o 
  -4  -3   2       70.25       75.70      1.94 o 
  -3  -3   2        4.93        5.35      0.35 o 
  -2  -3   2       41.11       39.75      1.21 o 
  -1  -3   2      282.63      272.87      2.67 o 
   0  -3   2        4.77        4.26      0.27 o 
   1  -3   2      255.81      255.70      1.10 o 
   2  -3   2       35.38       39.89      0.56 o 
   3  -3   2      268.05      265.27      1.65 o 
   4  -3   2       12.23       11.41      0.60 o 
   5  -3   2        0.08        0.02      0.04 o 
   6  -3   2       52.24       44.59      0.66 o 
   7  -3   2       11.61       13.78      0.54 o 
   8  -3   2        3.75        2.94      0.29 o 
  -7  -2   2      365.41      349.52      2.02 o 
  -6  -2   2       32.29       33.66      1.34 o 
  -5  -2   2       16.19       16.26      0.81 o 
  -4  -2   2        3.85        3.63      0.29 o 
  -3  -2   2       42.06       42.35      1.29 o 
  -2  -2   2      234.83      220.79      2.48 o 
  -1  -2   2       50.44       46.31      0.92 o 
   0  -2   2     1146.00     1033.28      3.32 o 
   1  -2   2       71.28       74.18      0.41 o 
   2  -2   2      174.36      179.46      2.44 o 
   3  -2   2       60.82       64.50      1.18 o 
   4  -2   2       15.53       17.28      0.71 o 
   5  -2   2       65.07       68.63      1.15 o 
   6  -2   2       16.51       13.41      0.51 o 
   7  -2   2        0.91        0.74      0.21 o 
   8  -2   2      198.10      180.19      2.14 o 
  -7  -1   2        1.05        0.68      0.10 o 
  -6  -1   2        6.05        7.16      0.57 o 
  -5  -1   2        2.56        2.27      0.28 o 
  -4  -1   2        0.02        0.14      0.10 o 
  -3  -1   2      238.38      233.16      2.61 o 
  -2  -1   2      309.13      303.45      3.76 o 
  -1  -1   2       11.60       13.78      0.41 o 
   0  -1   2      391.79      358.43      2.59 o 
   1  -1   2       47.41       46.58      0.43 o 
   2  -1   2       29.23       28.54      0.75 o 
   3  -1   2       54.76       52.24      0.65 o 
   4  -1   2        5.01        6.23      0.42 o 
   5  -1   2       23.26       28.47      0.49 o 
   6  -1   2        3.35        3.35      0.42 o 
   7  -1   2       94.99       87.76      1.89 o 
   8  -1   2        6.54        6.72      0.34 o 
  -7   0   2       50.92       48.68      1.39 o 
  -6   0   2      163.33      180.73      2.64 o 
  -5   0   2       12.07       11.95      0.48 o 
  -4   0   2        9.69       10.30      0.37 o 
  -3   0   2       96.33       89.52      2.89 o 
  -2   0   2        5.27        9.13      0.27 o 
  -1   0   2      621.67      623.91      2.48 o 
   0   0   2      967.86      943.11     13.13 o 
   1   0   2       40.35       40.67      0.44 o 
   2   0   2      209.47      185.73      1.10 o 
   3   0   2      144.17      138.90      1.19 o 
   4   0   2       21.06       29.51      0.90 o 
   5   0   2       30.38       31.39      0.86 o 
   6   0   2        0.40        0.45      0.10 o 
   7   0   2        0.00        0.06      0.08 o 
  -8   1   2        5.98        6.70      0.43 o 
  -7   1   2        0.22        0.31      0.11 o 
  -6   1   2        6.31        5.29      0.47 o 
  -5   1   2       91.00       82.58      0.95 o 
  -4   1   2        0.08        0.02      0.03 o 
  -3   1   2        7.52       15.02      0.28 o 
  -2   1   2      171.25      183.72      2.89 o 
  -1   1   2       65.27       63.97      0.74 o 
   0   1   2      646.83      568.11      2.20 o 
   1   1   2      734.70      749.72     13.24 o 
   2   1   2       44.27       41.85      0.57 o 
   3   1   2        3.22        4.22      0.34 o 
   4   1   2       46.60       44.16      1.23 o 
   5   1   2       61.66       69.60      0.99 o 
   6   1   2        9.92        9.22      0.32 o 
  -8   2   2        0.00        0.03      0.05 o 
  -7   2   2        1.43        1.41      0.18 o 
  -6   2   2       30.57       28.20      0.76 o 
  -5   2   2       11.12       11.65      0.66 o 
  -4   2   2       28.13       17.10      0.73 o 
  -3   2   2       58.54       46.75      0.63 o 
  -2   2   2        5.12        6.21      0.29 o 
  -1   2   2      716.36      687.06      3.10 o 
   0   2   2     1964.92     1852.24      3.99 o 
   1   2   2       84.84       77.63      1.17 o 
   2   2   2       86.91      110.40      1.88 o 
   3   2   2        5.65        5.79      0.27 o 
   4   2   2      532.18      567.12      3.49 o 
   5   2   2        1.47        1.52      0.18 o 
   6   2   2        4.74        5.11      0.39 o 
  -8   3   2       23.21       21.76      0.92 o 
  -7   3   2        0.69        0.66      0.11 o 
  -6   3   2       97.49       97.28      2.06 o 
  -5   3   2       44.82       44.66      0.94 o 
  -4   3   2       12.76       14.81      0.69 o 
  -3   3   2      401.75      425.51      2.17 o 
  -2   3   2       64.70       57.99      1.10 o 
  -1   3   2       37.42       34.40      0.87 o 
   0   3   2       21.40       23.10      0.55 o 
   1   3   2     5574.50     5999.68      9.83 o 
   2   3   2        0.00        0.10      0.07 o 
   3   3   2      117.41      122.53      1.42 o 
   4   3   2       25.87       26.52      0.76 o 
   5   3   2        2.04        2.46      0.31 o 
  -8   4   2        1.84        1.82      0.24 o 
  -7   4   2        3.42        3.43      0.28 o 
  -6   4   2       17.16       11.79      0.74 o 
  -5   4   2       53.24       54.19      1.48 o 
  -4   4   2        0.02        2.37      1.36 o 
  -3   4   2       46.69       46.22      1.02 o 
  -2   4   2     1072.99     1032.99      5.60 o 
  -1   4   2       24.77       23.44      0.89 o 
   0   4   2       79.11       88.51      1.98 o 
   1   4   2        0.33        0.54      0.08 o 
   2   4   2       51.14       53.79      0.78 o 
   3   4   2        1.56        1.45      0.15 o 
   4   4   2      327.48      327.41      3.64 o 
   5   4   2        2.72        2.43      0.21 o 
  -8   5   2        0.19        0.11      0.09 o 
  -7   5   2       56.27       49.27      1.45 o 
  -6   5   2       49.68       48.51      1.53 o 
  -5   5   2       14.64       17.28      0.80 o 
  -4   5   2        0.03        0.01      0.04 o 
  -3   5   2        1.20        6.10      4.64 o 
  -2   5   2       25.41       24.20      0.69 o 
  -1   5   2       88.74       89.20      1.56 o 
   0   5   2        9.62        9.48      0.38 o 
   1   5   2     2814.56     2781.10      9.21 o 
   2   5   2       10.69       10.78      0.50 o 
   3   5   2       40.42       37.14      0.78 o 
   4   5   2        2.37        2.16      0.21 o 
  -8   6   2       25.92       23.41      0.72 o 
  -7   6   2        0.01        0.25      0.12 o 
  -6   6   2       15.39       14.67      0.82 o 
  -5   6   2        9.39       13.17      0.76 o 
  -4   6   2       15.85       17.09      0.88 o 
  -3   6   2        5.66        6.32      0.39 o 
  -2   6   2      765.94      797.27      5.88 o 
  -1   6   2        0.21        0.34      0.14 o 
   0   6   2      339.58      337.03      3.03 o 
   1   6   2       23.26       25.93      0.84 o 
   2   6   2       95.92       88.89      1.53 o 
  -7   7   2       48.60       41.16      1.05 o 
  -6   7   2       31.02       31.23      0.88 o 
  -5   7   2        8.19        7.37      0.55 o 
  -4   7   2        8.47        8.60      0.62 o 
  -3   7   2      132.78      143.68      2.54 o 
  -2   7   2       34.97       35.38      1.21 o 
  -1   7   2        0.11        0.13      0.08 o 
   0   7   2       16.17       14.24      0.71 o 
   1   7   2      168.61      142.15      1.81 o 
  -6   8   2       66.46       60.18      0.77 o 
  -5   8   2        0.12        0.12      0.06 o 
  -4   8   2       10.75       11.12      0.61 o 
  -3   8   2        3.77        3.63      0.34 o 
  -2   8   2       68.54       64.70      0.93 o 
  -1   8   2       13.30       13.31      0.57 o 
   2  -9   3        0.81        0.86      0.12 o 
   3  -9   3        5.43        6.27      0.38 o 
   4  -9   3      853.87      881.15      4.45 o 
   5  -9   3        1.12        1.19      0.15 o 
   0  -8   3        3.00        2.83      0.28 o 
   1  -8   3      218.32      222.22      1.83 o 
   2  -8   3       12.90       13.61      0.71 o 
   3  -8   3      548.01      580.47      4.77 o 
   4  -8   3       51.99       55.64      1.45 o 
   5  -8   3       69.21       65.60      1.42 o 
   6  -8   3       64.13       62.88      1.33 o 
   7  -8   3       17.16       18.06      0.51 o 
  -2  -7   3       14.32       12.27      0.57 o 
  -1  -7   3        4.47        4.36      0.42 o 
   0  -7   3      215.71      220.41      2.29 o 
   1  -7   3       42.24       41.23      1.36 o 
   2  -7   3       14.78       15.97      0.88 o 
   3  -7   3       17.21       17.28      0.97 o 
   4  -7   3      243.58      247.13      2.70 o 
   5  -7   3        0.45        0.51      0.11 o 
   6  -7   3        9.08        9.79      0.45 o 
   7  -7   3        0.00        0.06      0.08 o 
  -3  -6   3       85.33       78.68      1.56 o 
  -2  -6   3       12.65       12.10      0.75 o 
  -1  -6   3        3.36        2.66      0.34 o 
   0  -6   3       42.68       40.97      1.35 o 
   1  -6   3      119.40      128.66      1.37 o 
   2  -6   3        6.95        6.92      0.32 o 
   3  -6   3      268.06      269.05      1.92 o 
   4  -6   3       77.56       79.54      1.42 o 
   5  -6   3      356.82      353.08      4.30 o 
   6  -6   3      113.59      106.77      1.58 o 
   7  -6   3        5.13        6.79      0.35 o 
   8  -6   3        0.09        0.14      0.07 o 
  -4  -5   3        5.74        6.76      0.46 o 
  -3  -5   3       23.88       27.17      0.72 o 
  -2  -5   3       68.14       69.09      1.12 o 
  -1  -5   3        7.55        7.74      0.41 o 
   0  -5   3      210.96      229.07      2.03 o 
   1  -5   3        4.00        4.22      0.39 o 
   2  -5   3       16.97       21.78      0.84 o 
   3  -5   3        6.83        7.18      0.47 o 
   4  -5   3       83.80       86.18      1.42 o 
   5  -5   3        8.06        8.92      0.45 o 
   6  -5   3       60.98       58.58      1.16 o 
   7  -5   3       54.00       50.10      0.95 o 
   8  -5   3       16.24       18.51      0.59 o 
  -5  -4   3      139.45      139.24      1.80 o 
  -4  -4   3       14.28       14.91      0.54 o 
  -3  -4   3     1047.71     1104.07      3.92 o 
  -2  -4   3       22.82       21.61      0.74 o 
  -1  -4   3       18.32       14.07      0.71 o 
   0  -4   3        0.24        0.40      0.11 o 
   1  -4   3       41.05       40.20      0.64 o 
   2  -4   3        1.91        2.53      0.16 o 
   3  -4   3       29.53       34.95      0.66 o 
   4  -4   3       41.23       38.31      0.76 o 
   5  -4   3       76.48       74.38      1.04 o 
   6  -4   3        0.84        0.77      0.12 o 
   7  -4   3       66.31       63.14      1.53 o 
   8  -4   3        5.81        5.84      0.32 o 
  -6  -3   3     1013.82     1063.08      4.53 o 
  -5  -3   3        8.31        8.82      0.56 o 
  -4  -3   3       27.49       29.77      0.81 o 
  -3  -3   3        0.09        0.63      0.12 o 
  -2  -3   3       41.39       37.98      1.18 o 
  -1  -3   3       66.09       64.32      1.31 o 
   0  -3   3        9.27       11.31      0.45 o 
   1  -3   3       12.97       12.25      0.21 o 
   2  -3   3      167.89      183.61      1.24 o 
   3  -3   3       58.22       61.92      0.84 o 
   4  -3   3        1.48        0.90      0.18 o 
   5  -3   3       22.55       23.83      0.57 o 
   6  -3   3       13.43       12.65      0.53 o 
   7  -3   3        1.16        0.93      0.13 o 
   8  -3   3        0.65        0.66      0.14 o 
  -7  -2   3       18.66       17.80      0.47 o 
  -6  -2   3       68.42       65.01      1.38 o 
  -5  -2   3       66.77       72.37      1.77 o 
  -4  -2   3       14.26       16.14      0.61 o 
  -3  -2   3     1272.57     1320.02      7.14 o 
  -2  -2   3       28.73       26.88      0.86 o 
  -1  -2   3       77.52       69.89      1.15 o 
   0  -2   3       45.14       40.61      0.68 o 
   1  -2   3       44.90       33.51      0.33 o 
   2  -2   3       36.92       43.13      0.58 o 
   3  -2   3       13.54       15.63      0.59 o 
   4  -2   3      140.63      133.65      2.03 o 
   5  -2   3       20.40       21.21      0.73 o 
   6  -2   3       20.21       21.54      0.66 o 
   7  -2   3      162.28      164.67      1.59 o 
   8  -2   3       21.67       21.11      0.68 o 
  -7  -1   3        1.35        1.43      0.20 o 
  -6  -1   3     1195.00     1320.35      7.23 o 
  -5  -1   3       66.93       72.47      1.29 o 
  -4  -1   3        0.20        0.78      0.19 o 
  -3  -1   3       21.58       20.66      0.81 o 
  -2  -1   3     1245.91     1169.33     26.25 o 
  -1  -1   3      426.07      404.05      1.55 o 
   0  -1   3       97.10       95.62      0.63 o 
   1  -1   3      500.76      482.19      4.57 o 
   2  -1   3       17.24       20.26      0.33 o 
   3  -1   3       24.52       26.82      0.76 o 
   4  -1   3       24.21       24.47      0.85 o 
   5  -1   3       11.46       11.27      0.33 o 
   6  -1   3        7.93        9.48      0.42 o 
   7  -1   3       50.28       51.25      1.37 o 
  -7   0   3      163.73      171.62      1.74 o 
  -6   0   3       36.11       36.95      1.24 o 
  -5   0   3       36.86       35.65      0.85 o 
  -4   0   3       28.11       27.63      0.62 o 
  -3   0   3      119.79      125.24      2.00 o 
  -2   0   3     1308.22     1243.30      8.00 o 
  -1   0   3      254.50      252.22      1.26 o 
   0   0   3      769.32      710.75     11.88 o 
   1   0   3        3.45        1.95      0.80 o 
   2   0   3       31.52       33.24      0.39 o 
   3   0   3       90.51       93.12      1.08 o 
   4   0   3       55.28       52.58      1.06 o 
   5   0   3        0.06        0.14      0.06 o 
   6   0   3        0.29        0.12      0.16 o 
   7   0   3       21.21       22.13      0.75 o 
  -8   1   3        1.21        1.19      0.19 o 
  -7   1   3       46.15       42.03      0.94 o 
  -6   1   3       88.08       85.65      1.90 o 
  -5   1   3      414.84      388.45      2.42 o 
  -4   1   3       34.57       26.71      0.88 o 
  -3   1   3       39.08       35.86      0.65 o 
  -2   1   3       38.41       37.55      0.69 o 
  -1   1   3      309.63      283.53      1.86 o 
   0   1   3       52.39       55.64      1.59 o 
   1   1   3       17.88       13.23      0.41 o 
   2   1   3        5.49        6.71      0.28 o 
   3   1   3       38.02       41.79      1.86 o 
   4   1   3       34.85       37.03      0.60 o 
   5   1   3        3.22        3.91      0.23 o 
   6   1   3       16.25       16.15      0.39 o 
  -8   2   3       15.31       14.90      0.46 o 
  -7   2   3       61.82       62.58      1.58 o 
  -6   2   3        9.58        8.81      0.62 o 
  -5   2   3       16.63       19.20      2.28 o 
  -4   2   3       67.46       61.29      1.45 o 
  -3   2   3       93.06       87.89      0.96 o 
  -2   2   3      554.41      513.90      2.91 o 
  -1   2   3       10.04       10.85      0.44 o 
   0   2   3       49.05       42.22      1.51 o 
   1   2   3       31.07       26.60      0.73 o 
   2   2   3        7.36       10.00      0.60 o 
   3   2   3        0.13        0.34      0.09 o 
   4   2   3        5.41        5.96      0.30 o 
   5   2   3        0.27        0.19      0.08 o 
  -8   3   3        0.00        0.08      0.06 o 
  -7   3   3       19.91       18.90      0.89 o 
  -6   3   3       17.95       19.85      0.94 o 
  -5   3   3       31.51       33.75      1.10 o 
  -4   3   3       36.29       33.00      0.69 o 
  -3   3   3        2.88        2.64      0.49 o 
  -2   3   3      191.29      187.35      2.15 o 
  -1   3   3      142.82      135.80      1.87 o 
   0   3   3        2.56        1.51      0.16 o 
   1   3   3      117.11      121.41      1.43 o 
   2   3   3       10.23       10.11      0.29 o 
   3   3   3       12.84       12.04      0.43 o 
   4   3   3        8.02        7.86      0.33 o 
   5   3   3      104.50      102.86      1.86 o 
  -8   4   3        5.04        5.01      0.38 o 
  -7   4   3        0.07        0.19      0.09 o 
  -6   4   3        5.71        6.34      0.54 o 
  -5   4   3      240.26      237.85      2.21 o 
  -4   4   3        1.52        2.05      0.19 o 
  -3   4   3       47.09       46.04      0.88 o 
  -2   4   3        1.19        1.37      0.22 o 
  -1   4   3      188.17      181.31      2.55 o 
   0   4   3      177.65      180.72      1.89 o 
   1   4   3        2.26        2.39      0.15 o 
   2   4   3      438.43      461.31      4.55 o 
   3   4   3        0.82        0.77      0.14 o 
   4   4   3      121.10      113.02      2.01 o 
  -8   5   3        9.66        8.88      0.48 o 
  -7   5   3        0.26        0.66      0.19 o 
  -6   5   3        2.53        2.47      0.34 o 
  -5   5   3       34.45       36.42      0.88 o 
  -4   5   3      102.78      102.91      1.45 o 
  -3   5   3      123.73      132.88      1.67 o 
  -2   5   3        0.02        0.19      0.08 o 
  -1   5   3       40.83       42.13      1.18 o 
   0   5   3        1.73        2.29      0.22 o 
   1   5   3      345.50      342.99      2.85 o 
   2   5   3        8.53        7.17      0.40 o 
   3   5   3        7.48        6.22      0.30 o 
  -8   6   3       21.06       21.66      0.66 o 
  -7   6   3        0.24        0.53      0.15 o 
  -6   6   3       27.85       25.95      0.70 o 
  -5   6   3       47.65       50.75      1.50 o 
  -4   6   3       41.21       40.16      1.36 o 
  -3   6   3        2.88        6.17      0.53 o 
  -2   6   3       80.96       86.13      1.96 o 
  -1   6   3       37.69       41.17      1.27 o 
   0   6   3        5.94        8.08      0.62 o 
   1   6   3        4.27        4.71      0.30 o 
   2   6   3      518.37      448.62      4.78 o 
  -7   7   3       30.58       28.94      0.79 o 
  -6   7   3        0.61        0.92      0.12 o 
  -5   7   3        3.49        3.45      0.25 o 
  -4   7   3       32.86       36.48      1.26 o 
  -3   7   3       57.19       59.22      1.60 o 
  -2   7   3        0.99        1.01      0.21 o 
  -1   7   3      175.44      167.39      2.59 o 
   0   7   3        0.02        0.11      0.09 o 
   1   7   3      884.20      739.71      3.61 o 
  -6   8   3       67.03       60.49      1.00 o 
  -5   8   3        3.34        3.28      0.30 o 
  -4   8   3       10.81       10.54      0.83 o 
  -3   8   3        1.85        1.76      0.16 o 
  -2   8   3      267.81      258.52      3.82 o 
  -1   8   3        0.01        0.05      0.05 o 
   2  -9   4        0.03        0.19      0.06 o 
   3  -9   4       55.82       57.26      1.12 o 
   4  -9   4      154.73      152.71      1.80 o 
  -1  -8   4        3.45        3.50      0.24 o 
   0  -8   4        5.56        6.07      0.41 o 
   1  -8   4       52.94       53.12      1.23 o 
   2  -8   4        0.00       -0.01      0.08 o 
   3  -8   4       57.78       59.48      1.52 o 
   4  -8   4        0.08        0.68      0.18 o 
   5  -8   4      167.07      164.75      1.51 o 
   6  -8   4        0.64        0.45      0.11 o 
  -2  -7   4        1.01        0.98      0.17 o 
  -1  -7   4       11.82       13.00      0.73 o 
   0  -7   4       85.58       86.00      1.25 o 
   1  -7   4        6.39        5.92      0.37 o 
   2  -7   4       11.03       13.09      0.82 o 
   3  -7   4       47.94       49.78      1.65 o 
   4  -7   4     1892.20     1898.79      9.10 o 
   5  -7   4       56.97       56.10      1.05 o 
   6  -7   4       18.76       20.61      0.62 o 
   7  -7   4        9.54        9.63      0.42 o 
  -3  -6   4       44.85       44.16      1.15 o 
  -2  -6   4        2.91        2.52      0.23 o 
  -1  -6   4        2.95        2.91      0.37 o 
   0  -6   4        0.07        0.21      0.14 o 
   1  -6   4      851.28      883.74      3.65 o 
   2  -6   4        0.33        0.46      0.09 o 
   3  -6   4       94.99       97.57      1.20 o 
   4  -6   4       22.76       27.36      2.74 o 
   5  -6   4        0.58        1.32      0.29 o 
   6  -6   4        2.09        2.24      0.29 o 
   7  -6   4      158.57      177.23      2.27 o 
   8  -6   4       11.84       12.62      0.43 o 
  -4  -5   4       15.18       16.01      0.68 o 
  -3  -5   4        4.56        4.35      0.23 o 
  -2  -5   4       56.97       59.33      1.63 o 
  -1  -5   4        7.01        7.76      0.41 o 
   0  -5   4        0.89        1.61      0.27 o 
   1  -5   4      321.70      328.58      3.46 o 
   2  -5   4       55.48       65.50      1.49 o 
   3  -5   4       70.30       70.01      0.96 o 
   4  -5   4     2104.85     2106.29      8.06 o 
   5  -5   4       12.46       12.65      0.86 o 
   6  -5   4        0.87        1.05      0.15 o 
   7  -5   4       45.82       46.08      1.37 o 
   8  -5   4       37.24       48.33      0.89 o 
  -5  -4   4       47.24       46.55      0.99 o 
  -4  -4   4        2.21        2.55      0.18 o 
  -3  -4   4       17.19       19.42      0.53 o 
  -2  -4   4        6.71        7.21      0.82 o 
  -1  -4   4        4.79        4.25      0.39 o 
   0  -4   4       20.04       23.07      0.76 o 
   1  -4   4     1465.45     1658.66      6.78 o 
   2  -4   4       20.35       20.30      0.74 o 
   3  -4   4      113.78       97.44      1.13 o 
   4  -4   4      135.22      134.61      1.34 o 
   5  -4   4      606.15      594.40      3.64 o 
   6  -4   4       59.69       53.34      1.10 o 
   7  -4   4        6.23        6.44      0.40 o 
   8  -4   4        0.32        0.23      0.07 o 
  -6  -3   4       12.87       14.00      0.52 o 
  -5  -3   4        3.86        3.70      0.36 o 
  -4  -3   4        2.02        2.70      0.25 o 
  -3  -3   4       26.62       27.36      0.81 o 
  -2  -3   4     1313.72     1361.68      7.12 o 
  -1  -3   4        3.12        3.06      0.29 o 
   0  -3   4       19.70       32.05      0.77 o 
   1  -3   4      627.51      652.93      6.79 o 
   2  -3   4       10.83       14.97      0.37 o 
   3  -3   4       68.51       71.64      0.94 o 
   4  -3   4      115.01      107.39      1.86 o 
   5  -3   4        9.31       10.06      0.33 o 
   6  -3   4       41.79       43.22      1.42 o 
   7  -3   4        8.80        7.79      0.37 o 
  -7  -2   4      165.24      164.33      1.42 o 
  -6  -2   4       55.41       55.00      1.32 o 
  -5  -2   4      760.95      824.31      6.26 o 
  -4  -2   4       36.82       40.36      1.24 o 
  -3  -2   4      550.64      598.56      4.94 o 
  -2  -2   4       35.75       32.16      0.97 o 
  -1  -2   4       54.40       52.62      1.03 o 
   0  -2   4       82.96       66.81      0.77 o 
   1  -2   4       37.73       42.96      0.76 o 
   2  -2   4      162.54      165.11      1.71 o 
   3  -2   4      155.95      183.66      2.08 o 
   4  -2   4       44.33       39.67      1.11 o 
   5  -2   4      353.38      362.83      2.76 o 
   6  -2   4        9.95        8.72      0.42 o 
   7  -2   4        0.14        0.27      0.08 o 
  -7  -1   4        2.37        2.66      0.27 o 
  -6  -1   4      572.82      616.92      5.15 o 
  -5  -1   4       60.54       64.18      1.70 o 
  -4  -1   4        7.25        7.66      0.38 o 
  -3  -1   4       23.17       23.60      0.88 o 
  -2  -1   4     2005.98     2111.95      8.14 o 
  -1  -1   4       32.06       26.87      0.34 o 
   0  -1   4       65.07       63.57      0.84 o 
   1  -1   4       52.80       51.83      0.69 o 
   2  -1   4       52.44       55.83      0.55 o 
   3  -1   4        4.07        3.81      0.31 o 
   4  -1   4        7.38        7.60      0.50 o 
   5  -1   4       12.61       12.33      0.36 o 
   6  -1   4        0.77        1.58      0.86 o 
   7  -1   4       35.90       35.89      1.09 o 
  -7   0   4       86.41       90.85      1.29 o 
  -6   0   4        5.78        6.32      0.53 o 
  -5   0   4     1098.86     1093.32      4.60 o 
  -4   0   4        0.58        0.84      0.19 o 
  -3   0   4     1453.73     1535.09     16.89 o 
  -2   0   4      164.35      150.88      0.98 o 
  -1   0   4      543.33      570.78      2.01 o 
   0   0   4     1109.59     1039.84      4.20 o 
   1   0   4       60.99       55.79      0.60 o 
   2   0   4        2.57        4.31      0.21 o 
   3   0   4       94.66       99.33      1.64 o 
   4   0   4       48.08       45.87      0.65 o 
   5   0   4        0.20        0.13      0.08 o 
   6   0   4        1.65        1.72      0.27 o 
  -8   1   4      210.87      222.54      3.82 o 
  -7   1   4        4.36        4.16      0.40 o 
  -6   1   4     1990.82     1950.86      8.95 o 
  -5   1   4       15.35       14.01      0.40 o 
  -4   1   4       47.14       38.76      1.20 o 
  -3   1   4        8.48        7.25      0.28 o 
  -2   1   4       47.42       39.95      0.81 o 
  -1   1   4      253.58      248.95      1.99 o 
   0   1   4        0.63        1.09      0.10 o 
   1   1   4      385.33      382.27      2.49 o 
   2   1   4        8.28        8.02      0.49 o 
   3   1   4       18.10       16.24      0.75 o 
   4   1   4       58.61       57.84      0.67 o 
   5   1   4        2.91        2.61      0.18 o 
   6   1   4        0.54        0.42      0.12 o 
  -8   2   4        9.50       11.02      0.40 o 
  -7   2   4       11.10       11.82      0.68 o 
  -6   2   4       34.78       36.35      0.86 o 
  -5   2   4       11.22       10.67      0.44 o 
  -4   2   4       63.89       59.61      0.91 o 
  -3   2   4      169.45      178.16      1.75 o 
  -2   2   4      101.17       90.56      1.38 o 
  -1   2   4        7.21        7.60      0.40 o 
   0   2   4      120.92      117.13      1.22 o 
   1   2   4       10.98       10.14      0.38 o 
   2   2   4       63.50       64.74      1.63 o 
   3   2   4        0.01        0.05      0.04 o 
   4   2   4       17.20       16.03      0.49 o 
   5   2   4        0.00        0.06      0.10 o 
   6   2   4        0.02       -0.08      0.08 o 
  -8   3   4       87.47      100.29      1.96 o 
  -7   3   4       64.42       62.75      1.58 o 
  -6   3   4      746.56      758.82      5.72 o 
  -5   3   4      242.95      239.88      1.78 o 
  -4   3   4       25.89       23.38      0.86 o 
  -3   3   4        3.83        3.05      0.30 o 
  -2   3   4       98.27      100.46      1.70 o 
  -1   3   4      119.89      117.48      1.88 o 
   0   3   4       44.27       42.06      0.86 o 
   1   3   4      102.86       96.41      2.62 o 
   2   3   4        1.63        1.75      0.15 o 
   3   3   4       29.41       30.14      0.89 o 
   4   3   4        0.34        0.06      0.06 o 
   5   3   4        0.01        0.00      0.06 o 
  -8   4   4       15.88       17.33      0.67 o 
  -7   4   4        1.62        2.01      0.30 o 
  -6   4   4        3.16        4.03      0.43 o 
  -5   4   4       57.77       61.62      0.91 o 
  -4   4   4        1.35        1.12      0.15 o 
  -3   4   4        7.77        8.05      0.56 o 
  -2   4   4      130.23      123.20      2.20 o 
  -1   4   4      143.32      144.03      2.39 o 
   0   4   4        3.43        4.39      0.43 o 
   1   4   4       22.12       21.98      0.52 o 
   2   4   4        2.18        2.64      0.29 o 
   3   4   4        0.80        0.84      0.14 o 
   4   4   4        0.02        0.02      0.07 o 
  -8   5   4       27.04       26.61      0.78 o 
  -7   5   4       53.22       55.40      1.40 o 
  -6   5   4       21.87       20.82      0.93 o 
  -5   5   4      161.68      165.20      2.32 o 
  -4   5   4       14.45       13.69      0.55 o 
  -3   5   4        2.42        2.69      0.25 o 
  -2   5   4       10.97       10.44      0.49 o 
  -1   5   4        3.24        3.65      0.29 o 
   0   5   4       66.90       67.51      1.82 o 
   1   5   4       85.52       80.85      1.36 o 
   2   5   4        0.58        0.33      0.09 o 
   3   5   4        0.07        0.13      0.05 o 
  -8   6   4        0.46        0.83      0.12 o 
  -7   6   4        8.39        8.89      0.49 o 
  -6   6   4        5.24        4.99      0.29 o 
  -5   6   4        7.12        7.10      0.38 o 
  -4   6   4       52.01       52.61      1.58 o 
  -3   6   4        0.02        0.07      0.09 o 
  -2   6   4       10.99       11.60      0.72 o 
  -1   6   4        5.08        5.05      0.33 o 
   0   6   4       10.81        9.91      0.67 o 
   1   6   4        2.29        2.86      0.21 o 
   2   6   4      160.09      134.56      1.08 o 
  -6   7   4        2.51        2.61      0.18 o 
  -5   7   4        8.77        9.34      0.59 o 
  -4   7   4        0.00        0.11      0.10 o 
  -3   7   4        0.05        0.05      0.06 o 
  -2   7   4        0.30        0.14      0.06 o 
  -1   7   4        7.20        6.94      0.49 o 
   0   7   4       29.74       27.02      0.85 o 
  -5   8   4       26.49       28.18      0.78 o 
  -4   8   4        2.70        2.50      0.25 o 
  -3   8   4        6.96        6.28      0.25 o 
  -2   8   4        6.14        6.44      0.35 o 
   2  -9   5        4.43        4.05      0.25 o 
   3  -9   5        0.06        0.01      0.05 o 
   4  -9   5       39.12       38.21      0.84 o 
   0  -8   5       10.39       11.65      0.57 o 
   1  -8   5        8.62        8.73      0.50 o 
   2  -8   5        0.06        0.01      0.06 o 
   3  -8   5        6.39        6.01      0.48 o 
   4  -8   5       60.74       60.05      1.42 o 
   5  -8   5      151.10      143.93      1.36 o 
   6  -8   5       66.62       63.04      1.04 o 
  -2  -7   5        0.45        0.60      0.13 o 
  -1  -7   5        7.69        8.24      0.38 o 
   0  -7   5        0.08        0.71      0.18 o 
   1  -7   5        6.98        7.81      0.46 o 
   2  -7   5       23.11       24.45      0.80 o 
   3  -7   5       22.18       22.55      1.11 o 
   4  -7   5       42.85       43.02      1.03 o 
   5  -7   5       14.37       14.26      0.81 o 
   6  -7   5       24.94       24.47      0.62 o 
  -3  -6   5        4.39        4.09      0.34 o 
  -2  -6   5       22.62       24.40      0.71 o 
  -1  -6   5        1.53        1.43      0.27 o 
   0  -6   5       29.10       30.07      1.24 o 
   1  -6   5       26.24       27.16      1.19 o 
   2  -6   5        0.02        0.01      0.06 o 
   3  -6   5      116.25      119.66      1.37 o 
   4  -6   5       15.93       16.75      0.68 o 
   5  -6   5     1364.98     1370.02      8.75 o 
   6  -6   5        9.23       10.04      0.71 o 
   7  -6   5      239.87      257.59      2.95 o 
  -4  -5   5        0.18        0.27      0.09 o 
  -3  -5   5        0.02        0.04      0.07 o 
  -2  -5   5        1.44        1.32      0.27 o 
  -1  -5   5       54.53       57.92      1.17 o 
   0  -5   5      136.68      147.08      2.46 o 
   1  -5   5        4.43        4.45      0.30 o 
   2  -5   5      353.37      385.95      4.02 o 
   3  -5   5       21.63       19.50      0.53 o 
   4  -5   5      611.00      626.06      3.69 o 
   5  -5   5       80.37       83.68      2.21 o 
   6  -5   5       34.05       30.18      1.26 o 
   7  -5   5        6.53        6.87      0.33 o 
   8  -5   5      129.36      157.97      1.41 o 
  -5  -4   5        5.36        6.17      0.34 o 
  -4  -4   5        5.67        6.57      0.28 o 
  -3  -4   5       12.40       16.33      0.64 o 
  -2  -4   5       78.28       81.80      1.37 o 
  -1  -4   5       40.70       39.14      1.17 o 
   0  -4   5        5.28        5.99      0.44 o 
   1  -4   5      552.98      607.71      4.26 o 
   2  -4   5       76.28       83.51      1.58 o 
   3  -4   5        1.17        1.26      0.14 o 
   4  -4   5       11.01       10.83      0.39 o 
   5  -4   5     1429.30     1410.74      4.77 o 
   6  -4   5       12.17       12.20      0.53 o 
   7  -4   5      246.06      264.93      3.09 o 
  -6  -3   5       73.98       73.88      1.11 o 
  -5  -3   5       18.73       19.55      0.87 o 
  -4  -3   5        9.96       11.44      0.76 o 
  -3  -3   5       20.37       21.17      0.71 o 
  -2  -3   5        0.21        0.07      0.08 o 
  -1  -3   5       97.09      102.12      1.72 o 
   0  -3   5      140.00      149.33      1.43 o 
   1  -3   5      146.30      164.18      1.10 o 
   2  -3   5      895.82      986.53      3.36 o 
   3  -3   5        3.17        1.85      0.16 o 
   4  -3   5     1806.74     1719.00      5.57 o 
   5  -3   5      161.61      161.29      1.34 o 
   6  -3   5      218.52      215.63      2.13 o 
   7  -3   5      102.01      104.47      1.66 o 
  -6  -2   5        7.97        7.75      0.50 o 
  -5  -2   5       19.27       20.77      1.02 o 
  -4  -2   5       34.10       36.34      0.95 o 
  -3  -2   5      142.33      163.11      2.61 o 
  -2  -2   5      318.55      327.23      3.21 o 
  -1  -2   5        4.70        7.76      0.21 o 
   0  -2   5       31.63       33.67      0.40 o 
   1  -2   5     2698.06     2916.94      4.83 o 
   2  -2   5      160.84      175.62      1.53 o 
   3  -2   5       18.58       13.20      0.59 o 
   4  -2   5       67.22       70.14      1.13 o 
   5  -2   5        1.76        2.14      0.22 o 
   6  -2   5        9.57       10.15      0.46 o 
   7  -2   5        1.98        2.78      0.68 o 
  -7  -1   5       34.74       34.07      0.99 o 
  -6  -1   5      429.03      469.68      4.56 o 
  -5  -1   5       64.30       64.33      1.77 o 
  -4  -1   5       44.78       46.01      0.79 o 
  -3  -1   5       86.34       86.01      1.79 o 
  -2  -1   5     1955.61     2121.86      7.78 o 
  -1  -1   5       94.70       84.20      0.65 o 
   0  -1   5       77.38       70.51      1.00 o 
   1  -1   5      532.49      567.29      2.88 o 
   2  -1   5       13.06       16.45      0.60 o 
   3  -1   5        0.14        0.17      0.08 o 
   4  -1   5      202.41      201.73      1.40 o 
   5  -1   5       49.51       52.55      1.06 o 
   6  -1   5      226.62      233.90      4.12 o 
   7  -1   5       29.13       29.49      0.87 o 
  -7   0   5        0.06        0.33      0.13 o 
  -6   0   5       55.86       57.81      1.61 o 
  -5   0   5     1201.17     1178.03      3.84 o 
  -4   0   5        0.68        0.71      0.18 o 
  -3   0   5        0.76        1.94      0.18 o 
  -2   0   5      208.19      215.41      2.20 o 
  -1   0   5       70.98       89.70      0.92 o 
   0   0   5        0.10        0.08      0.05 o 
   1   0   5      392.27      429.50      3.35 o 
   2   0   5       11.39       11.95      0.54 o 
   3   0   5       39.28       48.30      1.21 o 
   4   0   5        6.44        6.14      0.25 o 
   5   0   5      169.64      178.24      1.94 o 
   6   0   5        7.16        7.51      0.53 o 
  -8   1   5       88.33       95.52      1.83 o 
  -7   1   5        1.03        1.16      0.22 o 
  -6   1   5       66.33       68.93      1.21 o 
  -5   1   5       40.77       39.30      0.86 o 
  -4   1   5      281.55      265.19      2.55 o 
  -3   1   5       33.38       32.92      0.67 o 
  -1   1   5       40.67       41.30      0.92 o 
   0   1   5       61.89       52.17      1.47 o 
   1   1   5        2.52        2.77      0.19 o 
   2   1   5      110.08      109.17      1.84 o 
   3   1   5        0.15        0.17      0.08 o 
   4   1   5        0.02        0.23      0.16 o 
   5   1   5        9.93       10.31      0.49 o 
   6   1   5        7.65        6.70      0.37 o 
  -8   2   5        1.57        1.89      0.16 o 
  -7   2   5        1.95        2.90      0.32 o 
  -6   2   5       15.09       14.32      0.55 o 
  -5   2   5     3483.28     3467.91      6.96 o 
  -4   2   5        0.15        0.36      0.23 o 
  -3   2   5       72.61       88.34      2.17 o 
  -2   2   5       17.21       15.77      0.64 o 
  -1   2   5      444.62      442.56      3.35 o 
   0   2   5      146.90      142.48      1.49 o 
   1   2   5        2.32        2.83      0.22 o 
   2   2   5        0.02       -0.01      0.05 o 
   3   2   5       26.51       28.41      0.87 o 
   4   2   5        0.02        0.10      0.12 o 
   5   2   5       12.16       13.78      0.74 o 
  -8   3   5      322.18      355.89      6.54 o 
  -7   3   5       41.89       44.98      1.27 o 
  -6   3   5      259.36      266.43      2.38 o 
  -5   3   5      266.52      261.40      3.63 o 
  -4   3   5        1.41        1.27      0.16 o 
  -3   3   5        2.46        2.78      0.32 o 
  -2   3   5      746.03      793.24      5.18 o 
  -1   3   5       93.32       94.36      1.81 o 
   0   3   5       16.84       16.18      0.57 o 
   1   3   5       13.66       14.40      0.67 o 
   2   3   5       13.52       12.31      0.56 o 
   3   3   5        5.14        5.07      0.37 o 
   4   3   5       14.40       13.77      0.77 o 
   5   3   5        2.48        2.77      0.21 o 
  -8   4   5       20.94       25.16      0.73 o 
  -7   4   5        0.55        1.02      0.21 o 
  -6   4   5       22.97       22.56      0.95 o 
  -5   4   5      944.49      941.65      4.20 o 
  -4   4   5      211.62      209.55      1.73 o 
  -3   4   5        0.07        0.70      0.13 o 
  -2   4   5        5.91        6.10      0.36 o 
  -1   4   5      280.97      286.88      3.38 o 
   0   4   5       44.88       45.25      0.78 o 
   1   4   5        4.75        4.54      0.33 o 
   2   4   5       20.63       21.32      0.71 o 
   3   4   5        0.39        0.28      0.09 o 
   4   4   5        1.15        0.82      0.09 o 
  -8   5   5      155.16      198.59      1.85 o 
  -7   5   5        2.77        2.90      0.31 o 
  -6   5   5      319.87      335.61      3.39 o 
  -5   5   5       11.30       11.07      0.47 o 
  -4   5   5       80.38       86.67      2.00 o 
  -3   5   5        4.29        4.04      0.32 o 
  -2   5   5        6.02        6.39      0.54 o 
  -1   5   5      157.15      159.73      1.85 o 
   0   5   5       14.13       13.83      0.82 o 
   1   5   5       33.42       33.13      0.64 o 
   2   5   5        1.10        0.76      0.11 o 
   3   5   5        0.06        0.01      0.05 o 
  -7   6   5        4.78        5.72      0.37 o 
  -6   6   5       39.74       38.71      0.82 o 
  -5   6   5        0.35        0.49      0.17 o 
  -4   6   5      120.85      124.28      2.38 o 
  -3   6   5        0.11        0.09      0.06 o 
  -2   6   5        5.78        6.00      0.36 o 
  -1   6   5        0.47        0.48      0.10 o 
   0   6   5       11.05       10.80      0.66 o 
   1   6   5        4.13        2.59      0.28 o 
  -6   7   5       50.14       50.64      1.10 o 
  -5   7   5        8.73        9.03      0.54 o 
  -4   7   5        0.18        0.15      0.10 o 
  -3   7   5        5.63        5.16      0.29 o 
  -2   7   5        0.55        0.73      0.11 o 
  -1   7   5        5.78        5.86      0.41 o 
   0   7   5        0.22        0.44      0.11 o 
  -5   8   5       15.06       14.36      0.49 o 
  -4   8   5        0.00       -0.07      0.07 o 
   3  -9   6        4.15        3.94      0.26 o 
   4  -9   6       72.05       68.36      1.01 o 
   0  -8   6       12.40       13.09      0.58 o 
   1  -8   6       17.68       18.77      0.50 o 
   2  -8   6        1.81        2.19      0.29 o 
   3  -8   6        0.00       -0.12      0.12 o 
   4  -8   6       15.27       16.23      0.71 o 
   5  -8   6        3.03        2.74      0.27 o 
   6  -8   6        0.83        0.72      0.12 o 
  -2  -7   6        6.08        5.85      0.35 o 
  -1  -7   6       24.41       24.71      0.88 o 
   0  -7   6        6.10        6.69      0.37 o 
   1  -7   6       20.23       20.47      0.70 o 
   2  -7   6       15.82       15.97      0.64 o 
   3  -7   6       18.23       18.30      0.65 o 
   4  -7   6        6.12        6.03      0.39 o 
   5  -7   6        0.97        0.97      0.22 o 
   6  -7   6        2.22        2.47      0.30 o 
   7  -7   6       20.06       21.20      0.54 o 
  -3  -6   6        8.07        7.63      0.29 o 
  -2  -6   6       16.64       17.19      0.85 o 
  -1  -6   6        8.33        9.64      0.69 o 
   0  -6   6       15.04       14.95      0.89 o 
   1  -6   6        1.48        1.19      0.27 o 
   2  -6   6        7.10        6.37      0.32 o 
   3  -6   6        0.00        0.00      0.08 o 
   4  -6   6      200.39      204.27      2.38 o 
   5  -6   6        1.72        2.12      0.35 o 
   6  -6   6       72.69       70.46      1.79 o 
   7  -6   6        9.23        9.76      0.34 o 
  -4  -5   6        0.30        0.41      0.11 o 
  -3  -5   6        2.24        2.56      0.24 o 
  -2  -5   6        0.59        0.67      0.21 o 
  -1  -5   6        4.35        3.95      0.47 o 
   0  -5   6       54.61       57.91      1.33 o 
   1  -5   6      165.15      168.71      1.52 o 
   2  -5   6       24.95       25.92      0.61 o 
   3  -5   6       14.44       13.83      0.46 o 
   4  -5   6      208.05      212.44      2.37 o 
   5  -5   6        0.72        0.70      0.24 o 
   6  -5   6       57.68       58.12      1.66 o 
   7  -5   6        7.75        9.45      0.35 o 
  -5  -4   6        4.93        5.40      0.21 o 
  -4  -4   6       35.91       40.30      0.80 o 
  -3  -4   6        1.10        0.98      0.25 o 
  -2  -4   6        3.40        3.40      0.22 o 
  -1  -4   6       32.80       34.49      0.66 o 
   0  -4   6        9.52       10.08      0.59 o 
   1  -4   6      570.11      627.57      4.50 o 
   2  -4   6        0.06        0.01      0.05 o 
   3  -4   6       10.56       11.55      0.44 o 
   4  -4   6      198.21      191.53      1.68 o 
   5  -4   6     1018.01     1001.90      4.09 o 
   6  -4   6       85.95       86.35      1.07 o 
   7  -4   6       11.01       12.51      0.57 o 
  -6  -3   6        3.59        3.47      0.22 o 
  -5  -3   6        0.19        0.12      0.10 o 
  -4  -3   6        5.21        5.18      0.53 o 
  -3  -3   6       17.34       18.09      0.67 o 
  -2  -3   6        0.53        0.36      0.09 o 
  -1  -3   6        1.99        2.40      0.19 o 
   0  -3   6       56.93       44.09      1.06 o 
   1  -3   6        6.79        7.45      0.46 o 
   2  -3   6      830.43      893.99      3.28 o 
   3  -3   6        5.21        4.71      0.36 o 
   4  -3   6        8.43        8.74      0.31 o 
   5  -3   6        1.15        1.90      0.22 o 
   6  -3   6       68.92       75.29      1.24 o 
   7  -3   6        4.18        4.09      0.31 o 
  -6  -2   6       17.92       18.48      0.78 o 
  -5  -2   6        6.42        7.69      0.63 o 
  -4  -2   6        7.74        7.70      0.45 o 
  -3  -2   6        0.46        1.12      0.16 o 
  -2  -2   6        5.41        6.23      0.29 o 
  -1  -2   6        1.60        1.79      0.65 o 
   0  -2   6       29.07       29.64      0.77 o 
   1  -2   6      289.18      308.28      2.65 o 
   2  -2   6      137.83      144.80      1.34 o 
   3  -2   6       14.61       17.21      0.72 o 
   4  -2   6       47.76       44.93      0.76 o 
   5  -2   6     2589.18     2603.27      7.99 o 
   6  -2   6       17.68       20.83      0.64 o 
   7  -2   6       29.04       31.39      0.73 o 
  -7  -1   6        1.25        0.96      0.11 o 
  -6  -1   6        3.27        3.33      0.39 o 
  -5  -1   6       15.72       15.94      0.89 o 
  -4  -1   6        5.58        4.90      0.27 o 
  -3  -1   6       19.16       18.89      0.83 o 
  -2  -1   6      181.31      185.74      1.66 o 
  -1  -1   6        2.20        3.63      0.50 o 
   0  -1   6       44.75       34.78      0.78 o 
   1  -1   6        0.95        0.82      0.14 o 
   2  -1   6     2505.62     2635.36     40.54 o 
   3  -1   6        3.40        3.37      0.33 o 
   4  -1   6      268.44      279.42      2.19 o 
   5  -1   6       65.96       72.90      1.28 o 
   6  -1   6       71.33       69.39      1.09 o 
  -7   0   6        3.39        3.71      0.36 o 
  -6   0   6        0.66        0.99      0.24 o 
  -5   0   6       50.26       47.18      0.79 o 
  -4   0   6       47.55       49.42      0.90 o 
  -3   0   6       38.52       43.50      1.32 o 
  -2   0   6       32.60       33.09      0.95 o 
  -1   0   6      311.99      341.39      2.75 o 
   0   0   6        0.19        0.27      0.08 o 
   1   0   6      106.29      130.91      2.63 o 
   2   0   6      561.71      564.62      4.53 o 
   3   0   6        5.73        6.18      0.27 o 
   4   0   6       19.45       19.69      0.56 o 
   5   0   6      575.94      597.75      3.43 o 
   6   0   6        0.05        0.18      0.08 o 
  -8   1   6        5.83        5.42      0.27 o 
  -7   1   6       97.52      104.12      1.96 o 
  -6   1   6      268.75      269.08      1.91 o 
  -5   1   6      156.71      151.88      1.71 o 
  -4   1   6      175.90      180.47      1.78 o 
  -3   1   6       15.56       14.90      0.50 o 
  -2   1   6       55.43       72.27      1.40 o 
  -1   1   6        0.91        1.43      0.20 o 
   0   1   6        0.83        0.83      0.15 o 
   1   1   6        9.73       13.37      4.12 o 
   2   1   6      451.37      485.18      2.51 o 
   3   1   6       27.72       27.58      0.51 o 
   4   1   6       50.27       50.77      1.12 o 
   5   1   6       50.05       53.43      1.56 o 
  -8   2   6        0.03        0.04      0.04 o 
  -7   2   6       38.80       42.02      0.82 o 
  -6   2   6        6.52        6.19      0.36 o 
  -5   2   6       99.89      102.04      1.36 o 
  -4   2   6        0.49        0.91      0.14 o 
  -3   2   6        2.03       46.70     38.69 o 
  -2   2   6       73.39       71.20      1.48 o 
  -1   2   6     1374.10     1414.66      6.62 o 
   0   2   6       11.88       11.77      0.61 o 
   1   2   6       40.81       51.62      0.81 o 
   2   2   6       86.81       87.58      1.21 o 
   3   2   6       37.91       41.10      1.06 o 
   4   2   6        0.62        0.50      0.18 o 
   5   2   6        0.00        0.10      0.09 o 
  -8   3   6        3.92        3.87      0.27 o 
  -7   3   6       90.35       95.20      2.36 o 
  -6   3   6      334.78      345.13      6.08 o 
  -5   3   6       25.26       24.25      0.66 o 
  -4   3   6     1161.07     1124.89      5.57 o 
  -3   3   6       29.73       30.73      0.77 o 
  -2   3   6     1014.71     1111.66      6.62 o 
  -1   3   6       39.29       41.29      1.29 o 
   0   3   6       19.81       22.56      0.54 o 
   1   3   6       38.20       37.78      0.67 o 
   2   3   6        2.35        2.27      0.25 o 
   3   3   6       14.63       13.86      0.58 o 
   4   3   6        1.49        1.95      0.18 o 
  -8   4   6        0.38        0.13      0.13 o 
  -7   4   6      237.12      256.78      2.71 o 
  -6   4   6        1.66        1.85      0.28 o 
  -5   4   6     1658.54     1663.29      8.52 o 
  -4   4   6       61.06       61.30      0.98 o 
  -3   4   6        0.62        0.77      0.14 o 
  -2   4   6        1.33        1.17      0.18 o 
  -1   4   6      120.14      122.02      1.32 o 
   0   4   6        3.72        3.60      0.28 o 
   1   4   6        2.64        2.56      0.24 o 
   2   4   6       10.39       10.72      0.39 o 
   3   4   6       28.38       23.99      0.59 o 
  -7   5   6        6.74        7.61      0.43 o 
  -6   5   6       40.88       43.78      1.26 o 
  -5   5   6       38.67       38.20      1.29 o 
  -4   5   6      310.86      322.53      3.93 o 
  -3   5   6        4.19        4.52      0.47 o 
  -2   5   6      337.53      350.93      2.74 o 
  -1   5   6        3.75        4.09      0.30 o 
   0   5   6       27.17       27.42      1.14 o 
   1   5   6       23.21       24.20      2.49 o 
   2   5   6       10.89        9.18      0.26 o 
  -7   6   6      123.90      120.12      1.33 o 
  -6   6   6        5.85        6.70      0.45 o 
  -5   6   6     1244.33     1266.09      6.99 o 
  -4   6   6        5.24        5.64      0.51 o 
  -3   6   6       24.62       27.41      1.10 o 
  -2   6   6        2.05        2.13      0.20 o 
  -1   6   6       35.66       34.60      1.16 o 
   0   6   6        6.96        6.29      0.46 o 
   1   6   6        1.09        1.18      0.17 o 
  -6   7   6        0.44        0.36      0.09 o 
  -5   7   6       10.31       10.34      0.54 o 
  -4   7   6       14.93       16.29      0.70 o 
  -3   7   6       11.17       11.54      0.57 o 
  -2   7   6       23.94       22.25      0.48 o 
  -1   7   6       16.47       15.32      0.54 o 
   0  -8   7        2.87        3.13      0.27 o 
   1  -8   7       17.80       18.18      0.69 o 
   2  -8   7       35.06       36.64      1.13 o 
   3  -8   7       14.14       14.96      0.75 o 
   4  -8   7       11.47        9.96      0.34 o 
   5  -8   7       40.56       38.23      0.91 o 
  -2  -7   7       45.96       43.65      0.85 o 
  -1  -7   7       13.37       14.40      0.66 o 
   0  -7   7       40.10       41.33      1.49 o 
   1  -7   7        9.76       10.32      0.49 o 
   2  -7   7       13.24       13.72      0.59 o 
   3  -7   7        0.03        0.11      0.06 o 
   4  -7   7       10.57        9.97      0.48 o 
   5  -7   7       36.13       38.16      1.24 o 
   6  -7   7        0.03        0.09      0.06 o 
  -3  -6   7        0.05       -0.01      0.04 o 
  -2  -6   7      225.40      230.78      2.07 o 
  -1  -6   7       41.92       41.53      1.41 o 
   0  -6   7       36.17       37.60      1.39 o 
   1  -6   7       13.51       14.31      0.87 o 
   2  -6   7       20.39       18.92      0.68 o 
   3  -6   7        2.53        2.58      0.27 o 
   4  -6   7       27.67       28.70      0.88 o 
   5  -6   7       21.27       21.79      1.08 o 
   6  -6   7        2.57        2.87      0.22 o 
   7  -6   7        8.76        8.05      0.36 o 
  -4  -5   7        0.19        0.15      0.07 o 
  -3  -5   7        6.82        7.42      0.42 o 
  -2  -5   7        0.29        0.37      0.17 o 
  -1  -5   7       88.77       96.33      2.21 o 
   0  -5   7       41.21       44.65      1.85 o 
   1  -5   7        4.66        5.09      0.27 o 
   2  -5   7       60.67       66.71      1.00 o 
   3  -5   7        0.11        0.06      0.07 o 
   4  -5   7       64.31       64.41      1.29 o 
   5  -5   7      112.95      113.13      2.52 o 
   6  -5   7        7.18        7.11      0.36 o 
   7  -5   7       15.05       16.00      0.57 o 
  -5  -4   7        3.26        3.61      0.27 o 
  -4  -4   7        2.44        2.17      0.31 o 
  -3  -4   7       35.31       37.42      1.38 o 
  -2  -4   7        1.86        2.37      0.37 o 
  -1  -4   7       48.03       44.66      0.96 o 
   0  -4   7       73.71       76.61      1.20 o 
   1  -4   7       95.94      101.50      1.38 o 
   2  -4   7       54.35       57.90      0.91 o 
   3  -4   7        0.18        0.67      0.16 o 
   4  -4   7        5.85        5.08      0.38 o 
   5  -4   7       65.82       62.81      1.01 o 
   6  -4   7        3.71        3.49      0.25 o 
   7  -4   7       24.12       24.17      0.71 o 
  -5  -3   7        4.01        4.53      0.41 o 
  -4  -3   7        5.82        7.05      0.60 o 
  -3  -3   7       21.19       19.14      1.00 o 
  -2  -3   7       17.03       17.44      0.41 o 
  -1  -3   7       24.46       27.14      0.63 o 
   0  -3   7        7.63        6.92      0.45 o 
   1  -3   7      217.31      219.56      2.56 o 
   2  -3   7       22.81       28.82      3.41 o 
   3  -3   7        5.85        5.97      0.33 o 
   4  -3   7       34.24       36.73      0.57 o 
   5  -3   7       78.16       81.36      0.96 o 
   6  -3   7      265.26      278.32      2.21 o 
   7  -3   7       27.51       29.70      0.72 o 
  -6  -2   7        4.55        3.82      0.34 o 
  -5  -2   7        0.05        0.12      0.11 o 
  -4  -2   7        0.72        1.24      0.25 o 
  -3  -2   7       26.61       26.36      0.61 o 
  -2  -2   7        4.99        4.92      0.41 o 
  -1  -2   7       20.57       20.48      0.67 o 
   0  -2   7      134.82      135.13      1.78 o 
   1  -2   7       91.41      119.17      1.80 o 
   2  -2   7        7.86        7.62      0.45 o 
   3  -2   7       37.50       41.08      1.02 o 
   4  -2   7       39.33       38.97      0.73 o 
   5  -2   7       17.80       19.87      0.67 o 
   6  -2   7       30.45       31.98      0.98 o 
  -7  -1   7        1.71        1.61      0.13 o 
  -6  -1   7        4.34        5.50      0.48 o 
  -5  -1   7        5.08        5.30      0.51 o 
  -4  -1   7      132.92      130.12      1.73 o 
  -3  -1   7        3.61        3.63      0.21 o 
  -2  -1   7       96.55       86.49      1.54 o 
  -1  -1   7      132.55      136.89      1.17 o 
   0  -1   7       74.81       68.42      1.19 o 
   1  -1   7       95.25       96.35      1.46 o 
   2  -1   7        8.27        8.26      0.54 o 
   3  -1   7        0.03        0.04      0.05 o 
   4  -1   7       44.15       45.04      0.83 o 
   5  -1   7       10.09       11.39      0.41 o 
   6  -1   7      729.91      726.38      4.09 o 
  -7   0   7        7.02        8.50      0.51 o 
  -6   0   7        2.24        3.09      0.37 o 
  -5   0   7        6.28       10.03      2.39 o 
  -4   0   7        9.50       10.35      0.32 o 
  -3   0   7       73.30       62.74      1.03 o 
  -2   0   7        0.03        0.06      0.04 o 
  -1   0   7        2.65        2.33      0.26 o 
   0   0   7      181.03      185.16      2.20 o 
   1   0   7      292.84      321.94      4.74 o 
   2   0   7        0.54        0.38      0.08 o 
   3   0   7      272.33      297.12      2.93 o 
   4   0   7        9.99        9.46      0.39 o 
   5   0   7      753.02      738.50      3.41 o 
  -7   1   7       69.81       68.69      1.52 o 
  -6   1   7        0.15        0.15      0.09 o 
  -5   1   7        4.06        3.31      0.42 o 
  -4   1   7       23.68       23.64      0.59 o 
  -3   1   7       75.71       76.47      1.53 o 
  -2   1   7       30.97       41.03      1.15 o 
  -1   1   7       99.59      101.46      1.77 o 
   0   1   7      102.24       95.09      1.68 o 
   1   1   7        3.34        4.14      0.28 o 
   2   1   7      634.96      677.06      2.84 o 
   3   1   7       30.39       30.25      0.71 o 
   4   1   7       12.44       12.85      0.55 o 
   5   1   7       12.36       13.40      0.60 o 
  -8   2   7        0.72        0.94      0.13 o 
  -7   2   7       15.45       15.53      0.72 o 
  -6   2   7       19.59       21.05      0.63 o 
  -5   2   7      183.67      178.94      3.12 o 
  -4   2   7       21.31       21.36      0.55 o 
  -3   2   7       48.52       46.61      1.25 o 
  -2   2   7       22.86       21.11      0.88 o 
  -1   2   7       51.95       61.44      1.50 o 
   0   2   7       32.87       34.36      0.79 o 
   1   2   7       32.70       31.31      0.59 o 
   2   2   7       74.43       73.23      1.38 o 
   3   2   7      108.60      110.77      1.36 o 
   4   2   7        0.06        0.11      0.07 o 
   5   2   7      450.72      423.21      2.52 o 
  -8   3   7        0.26        0.40      0.10 o 
  -7   3   7        0.06        0.46      0.14 o 
  -6   3   7        4.51        4.51      0.29 o 
  -5   3   7       46.76       48.63      1.49 o 
  -4   3   7      118.31      120.44      1.37 o 
  -3   3   7       47.40       61.80     11.33 o 
  -2   3   7       23.83       26.72      0.60 o 
  -1   3   7       62.93       57.84      0.75 o 
   0   3   7        6.10        6.59      0.31 o 
   1   3   7        4.33        4.36      0.32 o 
   2   3   7      366.26      363.68      2.38 o 
   3   3   7        4.73        5.20      0.26 o 
   4   3   7        1.22        1.09      0.16 o 
  -7   4   7        0.18        0.19      0.08 o 
  -6   4   7       69.81       72.33      1.11 o 
  -5   4   7      240.17      247.40      3.40 o 
  -4   4   7        3.68        3.90      0.43 o 
  -3   4   7       47.66       47.23      1.49 o 
  -2   4   7        8.47        8.91      0.64 o 
  -1   4   7      727.09      726.34      3.13 o 
   0   4   7        1.18        1.09      0.16 o 
   1   4   7        0.07        0.07      0.07 o 
   2   4   7       16.84       17.43      0.45 o 
   3   4   7        5.02        5.66      0.33 o 
  -6   5   7        3.02        3.07      0.32 o 
  -5   5   7       41.11       41.67      1.35 o 
  -4   5   7     1068.97     1086.73      7.11 o 
  -3   5   7        0.13        0.33      0.17 o 
  -2   5   7       50.87       49.21      0.99 o 
  -1   5   7        0.00        0.05      0.06 o 
   0   5   7        0.20        0.12      0.10 o 
   1   5   7        4.37        4.21      0.24 o 
  -6   6   7        0.00        0.07      0.06 o 
  -5   6   7       31.77       33.16      1.09 o 
  -4   6   7       70.09       71.54      1.68 o 
  -3   6   7       48.20       47.63      1.35 o 
  -2   6   7        1.11        1.07      0.13 o 
  -1   6   7      363.48      348.57      3.18 o 
   0   6   7        0.66        0.59      0.13 o 
  -5   7   7        1.51        1.54      0.19 o 
  -4   7   7      858.44      882.05      4.60 o 
  -3   7   7        6.02        6.06      0.36 o 
   0  -8   8        1.84        1.79      0.18 o 
   1  -8   8        8.36        9.17      0.46 o 
   2  -8   8      301.37      303.73      3.05 o 
   3  -8   8        0.32        0.15      0.10 o 
   4  -8   8       10.66        9.36      0.50 o 
   5  -8   8        1.03        1.63      0.17 o 
  -1  -7   8      713.97      702.44      2.84 o 
   0  -7   8        9.28        8.97      0.40 o 
   1  -7   8      236.70      234.12      2.23 o 
   2  -7   8       31.63       31.10      1.21 o 
   3  -7   8       68.57       61.86      1.15 o 
   4  -7   8       85.63       84.77      1.87 o 
   5  -7   8        0.18        0.16      0.10 o 
   6  -7   8        1.69        1.34      0.18 o 
  -3  -6   8       38.83       36.30      0.81 o 
  -2  -6   8      750.07      759.49      3.49 o 
  -1  -6   8      166.09      170.21      2.77 o 
   0  -6   8        4.80        4.60      0.48 o 
   1  -6   8       94.46       97.54      1.48 o 
   2  -6   8       31.43       30.16      0.71 o 
   3  -6   8        4.97        5.40      0.38 o 
   4  -6   8        4.61        6.16      0.39 o 
   5  -6   8       58.14       57.75      1.31 o 
   6  -6   8       31.86       36.61      0.66 o 
  -4  -5   8       24.23       24.23      0.69 o 
  -3  -5   8        0.01       -0.03      0.13 o 
  -2  -5   8       52.08       54.71      1.61 o 
  -1  -5   8      155.54      158.71      2.83 o 
   0  -5   8        4.83        4.70      0.33 o 
   1  -5   8       21.60       19.00      0.67 o 
   2  -5   8        0.00        0.19      0.10 o 
   3  -5   8       66.10       52.01      0.97 o 
   4  -5   8       85.49       89.59      1.17 o 
   5  -5   8        0.21        0.65      0.12 o 
   6  -5   8        1.35        1.26      0.14 o 
   7  -5   8        0.29        0.39      0.08 o 
  -5  -4   8       50.06       48.16      0.91 o 
  -4  -4   8       75.19       75.25      1.66 o 
  -3  -4   8        4.69        4.13      0.47 o 
  -2  -4   8      670.18      694.48      5.92 o 
  -1  -4   8        0.00        0.29      0.32 o 
   0  -4   8       89.34       91.28      1.34 o 
   1  -4   8       65.16       71.16      0.89 o 
   2  -4   8        4.09        2.61      0.25 o 
   3  -4   8       60.72       60.40      0.93 o 
   4  -4   8       16.48       16.46      0.51 o 
   5  -4   8      191.30      190.69      1.69 o 
   6  -4   8        4.14        4.71      0.37 o 
   7  -4   8        2.22        2.36      0.19 o 
  -5  -3   8       79.98       72.17      1.54 o 
  -4  -3   8        4.01        4.31      0.46 o 
  -3  -3   8        3.27        2.86      0.39 o 
  -2  -3   8        0.04        0.19      0.07 o 
  -1  -3   8      107.59      106.61      1.15 o 
   0  -3   8        6.79        6.17      0.34 o 
   1  -3   8       57.28       61.20      2.36 o 
   2  -3   8      100.25      114.96      1.55 o 
   3  -3   8        2.97        3.86      0.27 o 
   4  -3   8        0.97        1.01      0.13 o 
   5  -3   8       60.41       62.77      1.18 o 
   6  -3   8        1.91        1.93      0.24 o 
  -6  -2   8        2.37        1.85      0.23 o 
  -5  -2   8        2.36        2.11      0.32 o 
  -4  -2   8       39.26       43.79      1.47 o 
  -3  -2   8       15.56       18.46      0.72 o 
  -2  -2   8       74.66       80.55      1.28 o 
  -1  -2   8       84.10       80.61      1.39 o 
   0  -2   8        3.90        3.62      0.31 o 
   1  -2   8       31.44       31.49      0.98 o 
   2  -2   8      115.72      119.87      2.94 o 
   3  -2   8       25.94       28.18      0.73 o 
   4  -2   8       27.09       28.26      1.05 o 
   5  -2   8        0.63        1.04      0.31 o 
   6  -2   8        4.66        4.92      0.35 o 
  -7  -1   8        5.59        5.04      0.28 o 
  -6  -1   8       33.01       31.58      1.07 o 
  -5  -1   8        8.59        5.87      0.53 o 
  -4  -1   8        9.44        7.47      0.42 o 
  -3  -1   8       59.00       51.95      0.81 o 
  -2  -1   8        1.09        0.42      0.12 o 
  -1  -1   8       18.06       15.18      0.64 o 
   0  -1   8       53.90       50.56      1.21 o 
   1  -1   8        9.70       10.68      0.54 o 
   2  -1   8       24.70       23.76      0.62 o 
   3  -1   8       10.48        9.61      0.43 o 
   4  -1   8        3.91        3.76      0.27 o 
   5  -1   8      111.69      117.95      1.47 o 
  -7   0   8       42.11       50.78      1.12 o 
  -6   0   8        6.96        5.86      0.49 o 
  -5   0   8        0.23        0.22      0.08 o 
  -4   0   8       33.05       35.40      0.61 o 
  -3   0   8        1.38        0.69      0.07 o 
  -2   0   8       18.62       18.25      0.57 o 
  -1   0   8        8.20        7.78      0.51 o 
   0   0   8        7.45        7.93      0.50 o 
   1   0   8       50.16       48.17      0.87 o 
   2   0   8       83.07       85.02      1.07 o 
   3   0   8       29.76       30.35      0.80 o 
   4   0   8        8.09        8.09      0.40 o 
   5   0   8       33.17       31.75      0.90 o 
  -7   1   8       25.29       26.95      0.88 o 
  -6   1   8       31.31       30.39      0.80 o 
  -5   1   8       12.98       14.29      0.57 o 
  -4   1   8       86.89       91.30      0.97 o 
  -3   1   8      106.90      104.28      1.23 o 
  -2   1   8       14.63       16.24      0.66 o 
  -1   1   8       15.60       18.39      0.83 o 
   0   1   8       14.52       14.61      0.53 o 
   1   1   8        3.05        2.64      0.24 o 
   2   1   8      158.73      159.65      1.62 o 
   3   1   8        2.70        2.49      0.25 o 
   4   1   8        0.21        0.17      0.11 o 
   5   1   8       33.28       31.42      0.75 o 
  -7   2   8      161.86      180.34      2.25 o 
  -6   2   8        9.47       10.07      0.45 o 
  -5   2   8       11.38       11.94      0.55 o 
  -4   2   8        1.77        1.73      0.17 o 
  -3   2   8        2.74        2.87      0.18 o 
  -2   2   8       36.03       37.51      0.74 o 
  -1   2   8        1.35        2.07      0.17 o 
   0   2   8        3.80        3.94      0.23 o 
   1   2   8        7.31        6.75      0.40 o 
   2   2   8        0.21        0.19      0.08 o 
   3   2   8      243.42      245.33      4.07 o 
   4   2   8        0.06        0.37      0.11 o 
  -7   3   8       26.67       26.47      1.67 o 
  -6   3   8       23.87       23.64      0.65 o 
  -5   3   8       14.38       13.02      0.79 o 
  -4   3   8       12.12       13.86      0.84 o 
  -3   3   8        1.44        1.27      0.17 o 
  -2   3   8        9.73       12.04      0.53 o 
  -1   3   8        6.62        7.15      0.33 o 
   0   3   8        0.09        0.18      0.15 o 
   1   3   8        2.32        2.21      0.23 o 
   2   3   8        0.21        0.32      0.08 o 
   3   3   8       30.89       29.64      0.92 o 
  -7   4   8       17.33       18.77      0.55 o 
  -6   4   8        2.39        2.84      0.23 o 
  -5   4   8       30.29       30.55      1.19 o 
  -4   4   8       25.63       25.95      1.14 o 
  -3   4   8        9.46        9.43      0.69 o 
  -2   4   8       10.82       11.15      0.73 o 
  -1   4   8        7.67        7.96      0.33 o 
   0   4   8        5.41        5.34      0.34 o 
   1   4   8        0.14        0.08      0.06 o 
   2   4   8        2.21        2.14      0.24 o 
  -6   5   8        5.99        6.29      0.29 o 
  -5   5   8       14.65       15.32      0.79 o 
  -4   5   8        1.95        1.99      0.31 o 
  -3   5   8        7.97        8.18      0.61 o 
  -2   5   8        9.58       10.92      0.67 o 
  -1   5   8        4.79        4.56      0.39 o 
   0   5   8       72.47       63.99      1.45 o 
   1   5   8        2.47        2.43      0.25 o 
  -6   6   8       83.13       85.51      1.25 o 
  -5   6   8      154.06      159.38      2.18 o 
  -4   6   8       26.90       27.48      0.97 o 
  -3   6   8       96.10       98.47      1.78 o 
  -2   6   8        0.06        0.01      0.05 o 
  -1   6   8       96.59       80.98      1.23 o 
   1  -8   9       11.63       11.52      0.46 o 
   2  -8   9       81.74       77.08      1.38 o 
  -1  -7   9      222.88      211.96      1.73 o 
   0  -7   9       39.58       39.01      0.78 o 
   1  -7   9        1.21        1.19      0.15 o 
   2  -7   9        7.14        7.53      0.37 o 
   3  -7   9       55.41       44.57      0.92 o 
   4  -7   9       10.66       12.34      0.66 o 
   5  -7   9        8.77       15.18      0.65 o 
  -2  -6   9      109.88      108.55      1.80 o 
  -1  -6   9       17.33       17.42      0.83 o 
   0  -6   9      100.04       98.00      2.09 o 
   1  -6   9       14.98       13.41      0.54 o 
   2  -6   9      729.16      663.17      3.21 o 
   3  -6   9       36.31       32.92      0.89 o 
   4  -6   9        0.66        0.34      0.16 o 
   5  -6   9        9.35        7.82      0.55 o 
   6  -6   9       19.74       21.62      0.79 o 
  -4  -5   9        3.02        3.37      0.23 o 
  -3  -5   9        9.23       12.76      0.64 o 
  -2  -5   9       11.82       12.20      0.73 o 
  -1  -5   9     2126.42     2116.37     10.00 o 
   0  -5   9       77.85       79.74      1.35 o 
   1  -5   9       76.05       74.29      1.33 o 
   2  -5   9       22.02       20.56      0.69 o 
   3  -5   9       13.16       13.36      0.48 o 
   4  -5   9        3.86        3.74      0.26 o 
   5  -5   9        0.01        0.10      0.06 o 
   6  -5   9        4.49        6.17      0.35 o 
  -4  -4   9      242.88      228.13      2.70 o 
  -3  -4   9       26.03       26.65      1.09 o 
  -2  -4   9       52.27       55.98      1.64 o 
  -1  -4   9      383.13      387.48      4.26 o 
   0  -4   9        3.02        2.91      0.21 o 
   1  -4   9       62.66       63.30      0.98 o 
   2  -4   9      434.02      387.85      3.24 o 
   3  -4   9        2.08        1.24      0.19 o 
   4  -4   9        0.29        1.51      0.16 o 
   5  -4   9       11.29       12.41      0.63 o 
   6  -4   9       35.13       43.58      0.97 o 
  -5  -3   9       11.44        9.25      0.52 o 
  -4  -3   9      128.85      127.68      2.33 o 
  -3  -3   9       17.44       16.37      0.88 o 
  -2  -3   9       26.02       26.75      0.80 o 
  -1  -3   9     2117.28     2085.22      6.86 o 
   0  -3   9       23.24       23.04      0.68 o 
   1  -3   9        7.55        6.43      0.30 o 
   2  -3   9       46.02       48.28      2.00 o 
   3  -3   9      173.36      149.83      1.50 o 
   4  -3   9       20.88       23.22      0.68 o 
   5  -3   9       13.74       13.16      0.51 o 
   6  -3   9       44.19       44.72      0.97 o 
  -6  -2   9       23.94       22.08      0.68 o 
  -5  -2   9        8.27        8.37      0.57 o 
  -4  -2   9      181.82      152.04      2.64 o 
  -3  -2   9        2.92        2.06      0.18 o 
  -2  -2   9      193.01      194.50      2.07 o 
  -1  -2   9      232.59      236.81      2.67 o 
   0  -2   9      303.31      298.77      1.90 o 
   1  -2   9      113.40      119.97      1.19 o 
   2  -2   9        4.11        3.16      0.24 o 
   3  -2   9       78.74       83.07      1.27 o 
   4  -2   9        1.43        1.68      0.27 o 
   5  -2   9       41.13       40.39      0.86 o 
  -6  -1   9        0.24        0.06      0.07 o 
  -5  -1   9       66.35       52.22      1.50 o 
  -4  -1   9       39.62       35.85      0.92 o 
  -3  -1   9        8.23        9.16      0.36 o 
  -2  -1   9       23.25       25.57      0.71 o 
  -1  -1   9      119.83      118.06      1.91 o 
   0  -1   9      309.93      314.20      2.40 o 
   1  -1   9       41.47       41.48      1.09 o 
   2  -1   9       31.34       33.69      0.78 o 
   3  -1   9        7.42        6.73      0.37 o 
   4  -1   9        1.03        0.81      0.13 o 
   5  -1   9        4.40        3.92      0.36 o 
  -7   0   9       19.06       20.82      0.61 o 
  -6   0   9        2.43        2.46      0.30 o 
  -5   0   9        1.48        1.61      0.20 o 
  -4   0   9       18.08       11.39      0.51 o 
  -3   0   9       24.39       24.69      0.54 o 
  -2   0   9        9.18       10.89      0.35 o 
  -1   0   9        4.76        5.48      0.29 o 
   0   0   9       84.49       87.42      1.09 o 
   1   0   9       33.77       34.22      1.21 o 
   2   0   9       13.37       12.84      0.52 o 
   3   0   9       27.98       28.62      0.77 o 
   4   0   9        0.30        0.21      0.10 o 
   5   0   9        7.11        6.62      0.32 o 
  -7   1   9       38.65       49.43      1.03 o 
  -6   1   9        0.01        0.22      0.09 o 
  -5   1   9       53.84       39.25      0.93 o 
  -4   1   9        9.85        8.99      0.49 o 
  -3   1   9        3.03        4.99      0.25 o 
  -2   1   9       47.67       50.20      0.89 o 
  -1   1   9        5.91        6.18      0.31 o 
   0   1   9       22.22       20.78      0.66 o 
   1   1   9       18.02       18.81      0.67 o 
   2   1   9       12.27       13.88      0.81 o 
   3   1   9       15.22       15.62      0.81 o 
   4   1   9        0.00       -0.07      0.10 o 
  -7   2   9        1.83        1.21      0.17 o 
  -6   2   9       10.86       11.85      0.46 o 
  -5   2   9       21.07       21.41      0.73 o 
  -4   2   9        0.06        0.14      0.09 o 
  -3   2   9       25.98       26.85      0.82 o 
  -2   2   9        4.87        4.99      0.29 o 
  -1   2   9       28.93       29.66      0.69 o 
   0   2   9       18.77       17.80      0.63 o 
   1   2   9        0.00        0.10      0.07 o 
   2   2   9       26.78       30.13      1.15 o 
   3   2   9        1.07        0.90      0.18 o 
   4   2   9        0.58        0.47      0.09 o 
  -7   3   9       19.87       17.45      0.51 o 
  -6   3   9        7.58       10.81      0.65 o 
  -5   3   9        0.85        0.53      0.16 o 
  -4   3   9        6.24        8.06      0.66 o 
  -3   3   9       12.15       14.07      0.58 o 
  -2   3   9        7.48        8.52      0.46 o 
  -1   3   9        0.13        0.21      0.08 o 
   0   3   9        3.95        4.09      0.30 o 
   1   3   9       14.44       14.49      0.56 o 
   2   3   9       17.02       17.01      0.75 o 
   3   3   9        2.31        2.07      0.20 o 
  -6   4   9       16.39       15.67      0.48 o 
  -5   4   9        0.47        0.50      0.16 o 
  -4   4   9        3.76        3.42      0.41 o 
  -3   4   9       44.47       48.23      1.56 o 
  -2   4   9        2.86        3.53      0.41 o 
  -1   4   9        1.72        1.51      0.14 o 
   0   4   9       15.02       14.46      0.50 o 
   1   4   9        8.19        7.95      0.34 o 
   2   4   9        1.05        1.07      0.13 o 
  -6   5   9        0.03        0.03      0.03 o 
  -5   5   9        1.05        0.92      0.18 o 
  -4   5   9        0.03       -0.07      0.11 o 
  -3   5   9        3.32        3.66      0.38 o 
  -2   5   9       19.71       21.04      0.85 o 
  -1   5   9        0.96        0.46      0.11 o 
   0   5   9        0.08       -0.02      0.07 o 
  -5   6   9        1.24        1.20      0.16 o 
  -4   6   9        7.19        6.75      0.41 o 
  -3   6   9        1.40        1.46      0.18 o 
  -1  -7  10       41.76       38.83      0.78 o 
   0  -7  10        1.58        1.36      0.13 o 
   1  -7  10       23.21       22.93      0.85 o 
   2  -7  10        5.88        5.49      0.28 o 
   3  -7  10       41.20       30.57      0.67 o 
   4  -7  10       28.28       27.01      0.85 o 
   5  -7  10        0.21        0.01      0.04 o 
  -2  -6  10       15.23       14.11      0.57 o 
  -1  -6  10       14.00       14.15      0.68 o 
   0  -6  10       84.08       80.05      1.73 o 
   1  -6  10       13.40       12.99      0.49 o 
   2  -6  10        0.42        0.54      0.19 o 
   3  -6  10        1.18        1.36      0.17 o 
   4  -6  10        3.82        5.81      0.49 o 
   5  -6  10       21.80       22.82      0.80 o 
  -3  -5  10       17.08       15.61      0.63 o 
  -2  -5  10        0.18        1.05      0.20 o 
  -1  -5  10       17.08       19.20      0.90 o 
   0  -5  10       20.99       21.91      0.69 o 
   1  -5  10       21.53       21.15      0.69 o 
   2  -5  10        0.01        0.27      0.15 o 
   3  -5  10      465.12      410.69      4.71 o 
   4  -5  10        3.42        2.99      0.38 o 
   5  -5  10        0.88        0.35      0.08 o 
  -4  -4  10        0.12        0.06      0.06 o 
  -3  -4  10       34.11       35.88      1.16 o 
  -2  -4  10      158.31      159.25      1.79 o 
  -1  -4  10       11.66       12.47      0.74 o 
   0  -4  10     1008.66     1008.87      6.40 o 
   1  -4  10       18.49       16.38      0.95 o 
   2  -4  10      337.62      307.49      2.91 o 
   3  -4  10       12.49       10.03      0.53 o 
   4  -4  10       43.74       41.30      0.74 o 
   5  -4  10        3.26        2.55      0.16 o 
   6  -4  10        1.56        2.05      0.17 o 
  -5  -3  10       60.99       48.32      1.03 o 
  -4  -3  10        0.14        0.20      0.12 o 
  -3  -3  10      183.85      179.42      2.77 o 
  -2  -3  10       31.49       32.86      0.88 o 
  -1  -3  10      938.07      932.16      4.56 o 
   0  -3  10      363.21      361.12      2.87 o 
   1  -3  10        0.07        0.09      0.11 o 
   2  -3  10       20.53       18.67      0.72 o 
   3  -3  10      311.24      279.04      2.01 o 
   4  -3  10        0.20        0.29      0.07 o 
   5  -3  10        9.82       10.33      0.40 o 
  -5  -2  10       14.41       13.25      0.64 o 
  -4  -2  10      176.59      157.47      2.52 o 
  -3  -2  10       16.74       15.08      0.47 o 
  -2  -2  10       48.52       49.04      1.04 o 
  -1  -2  10       98.65      103.48      1.46 o 
   0  -2  10     1005.21      994.72      3.76 o 
   1  -2  10        0.33        0.56      0.12 o 
   2  -2  10      401.50      370.83      2.59 o 
   3  -2  10       38.87       34.83      1.10 o 
   4  -2  10       91.89       81.76      1.29 o 
   5  -2  10       59.72       58.57      1.65 o 
  -6  -1  10        0.01        0.06      0.05 o 
  -5  -1  10       50.81       45.29      1.26 o 
  -4  -1  10      136.09      136.07      1.38 o 
  -3  -1  10      207.45      179.60      1.62 o 
  -2  -1  10       44.95       45.42      0.82 o 
  -1  -1  10     2349.97     2393.81      7.28 o 
   0  -1  10      190.03      202.42      3.82 o 
   1  -1  10       36.05       37.59      0.74 o 
   2  -1  10       99.31       98.94      1.37 o 
   3  -1  10        1.21        1.16      0.16 o 
   4  -1  10        8.41        7.64      0.45 o 
   5  -1  10        0.00        0.02      0.04 o 
  -6   0  10        1.20        2.13      0.24 o 
  -5   0  10        5.85        6.25      0.36 o 
  -4   0  10      293.91      226.29      2.47 o 
  -3   0  10       22.53       19.11      0.70 o 
  -2   0  10        0.68        0.75      0.14 o 
  -1   0  10      103.44      107.61      1.32 o 
   0   0  10        2.48        2.78      0.25 o 
   1   0  10       20.32       18.86      0.94 o 
   2   0  10        9.08        8.56      0.62 o 
   3   0  10        5.13        5.82      0.48 o 
   4   0  10       15.78       15.77      0.64 o 
  -6   1  10        1.27        0.85      0.12 o 
  -5   1  10        2.27        3.44      0.26 o 
  -4   1  10      146.31      141.48      2.73 o 
  -3   1  10       38.01       34.77      0.98 o 
  -2   1  10       13.49       15.28      0.65 o 
  -1   1  10      569.79      602.87      3.98 o 
   0   1  10       24.68       24.82      0.78 o 
   1   1  10       62.06       68.15      1.80 o 
   2   1  10        6.43        6.09      0.53 o 
   3   1  10        8.22        8.83      0.55 o 
   4   1  10       14.67       13.64      0.49 o 
  -6   2  10        8.15       10.88      0.62 o 
  -5   2  10       23.35       23.46      1.07 o 
  -4   2  10       75.21       57.99      1.76 o 
  -3   2  10       27.72       28.53      0.87 o 
  -2   2  10        3.58        3.15      0.29 o 
  -1   2  10        1.15        3.08      1.93 o 
   0   2  10      163.36      172.55      2.84 o 
   1   2  10        0.45        0.32      0.14 o 
   2   2  10        1.19        1.18      0.21 o 
   3   2  10       14.02       13.69      0.57 o 
  -6   3  10        3.22        3.69      0.35 o 
  -5   3  10       21.73       19.38      0.91 o 
  -4   3  10        2.02        1.55      0.29 o 
  -3   3  10        6.68        7.44      0.42 o 
  -2   3  10       18.64       20.96      0.70 o 
  -1   3  10       20.53       21.70      0.69 o 
   0   3  10       15.33       14.25      0.52 o 
   1   3  10        0.31        0.64      0.16 o 
   2   3  10        5.07        5.16      0.35 o 
  -6   4  10       20.63       21.52      0.69 o 
  -5   4  10       33.84       33.09      0.77 o 
  -4   4  10        1.20        0.89      0.21 o 
  -3   4  10        0.19        0.10      0.08 o 
  -2   4  10       18.45       19.29      0.57 o 
  -1   4  10        3.63        3.33      0.31 o 
   0   4  10       15.39       15.07      0.61 o 
   1   4  10        4.99        4.76      0.28 o 
  -5   5  10        2.93        2.81      0.19 o 
  -4   5  10        1.17        1.07      0.19 o 
  -3   5  10        0.64        0.79      0.16 o 
  -2   5  10        0.09        0.12      0.07 o 
   0  -7  11        8.06        8.22      0.38 o 
   1  -7  11        1.07        1.25      0.18 o 
   2  -7  11        1.12        0.91      0.10 o 
   3  -7  11        2.67        2.04      0.21 o 
   4  -7  11        4.57        3.56      0.25 o 
  -2  -6  11        2.67        2.63      0.20 o 
  -1  -6  11       34.37       35.46      0.91 o 
   0  -6  11        6.85        7.08      0.44 o 
   1  -6  11        0.67        1.10      0.49 o 
   2  -6  11        1.15        2.37      0.26 o 
   3  -6  11        1.93        2.44      0.30 o 
   4  -6  11        0.30        0.13      0.08 o 
  -3  -5  11        0.21        0.16      0.07 o 
  -2  -5  11       11.61       11.73      0.58 o 
  -1  -5  11       10.43       11.32      0.42 o 
   0  -5  11        8.07        8.41      0.40 o 
   1  -5  11       10.65       11.71      0.75 o 
   2  -5  11       22.07       20.65      0.65 o 
   3  -5  11        0.25        0.86      0.21 o 
   4  -5  11       31.67       32.23      1.08 o 
   5  -5  11        1.37        1.80      0.18 o 
  -4  -4  11        0.54        1.34      0.16 o 
  -3  -4  11       10.86       10.30      0.55 o 
  -2  -4  11        9.05        9.11      0.40 o 
  -1  -4  11       13.86       14.17      0.54 o 
   0  -4  11       22.27       20.96      1.03 o 
   1  -4  11        2.40        2.95      0.40 o 
   2  -4  11       24.44       20.25      0.72 o 
   3  -4  11       16.35       17.08      0.64 o 
   4  -4  11       30.20       20.58      0.63 o 
   5  -4  11        7.37        7.30      0.32 o 
  -4  -3  11        0.53        0.55      0.14 o 
  -3  -3  11        0.72        0.83      0.18 o 
  -2  -3  11       61.61       63.98      1.16 o 
  -1  -3  11      373.31      378.19      4.52 o 
   0  -3  11       14.64       15.70      0.60 o 
   1  -3  11        4.08        3.38      0.24 o 
   2  -3  11       25.44       21.77      0.76 o 
   3  -3  11      309.17      261.99      1.79 o 
   4  -3  11       27.61       25.96      0.64 o 
   5  -3  11        0.85        0.95      0.16 o 
  -5  -2  11        0.96        0.46      0.12 o 
  -4  -2  11       57.30       47.51      1.23 o 
  -3  -2  11        4.70        4.71      0.25 o 
  -2  -2  11        4.32        5.12      0.52 o 
  -1  -2  11        0.10        0.07      0.07 o 
   0  -2  11     1192.12     1164.59      5.29 o 
   1  -2  11       52.70       53.96      0.90 o 
   2  -2  11       23.20       23.31      0.68 o 
   3  -2  11        1.56        1.92      0.26 o 
   4  -2  11       11.52        9.55      0.63 o 
   5  -2  11        3.18        3.03      0.24 o 
  -5  -1  11        0.02        0.55      0.13 o 
  -4  -1  11       18.11       15.56      0.43 o 
  -3  -1  11      198.33      179.58      2.00 o 
  -2  -1  11        1.07        1.63      0.19 o 
  -1  -1  11       21.86       22.68      1.07 o 
   0  -1  11      156.82      158.44      1.96 o 
   1  -1  11       55.15       57.73      3.81 o 
   2  -1  11       12.96       12.35      0.71 o 
   3  -1  11      584.40      554.02      4.21 o 
   4  -1  11       13.28       12.88      0.66 o 
  -6   0  11       12.50        8.43      0.35 o 
  -5   0  11        2.18        1.61      0.16 o 
  -4   0  11        0.49        0.38      0.11 o 
  -3   0  11       45.68       45.76      1.07 o 
  -2   0  11        9.79        9.99      0.73 o 
  -1   0  11       21.50       23.77      1.10 o 
   0   0  11     2563.12     2644.35     11.37 o 
   1   0  11       13.63       14.54      0.83 o 
   2   0  11       75.06       76.25      1.78 o 
   3   0  11       27.36       27.32      0.92 o 
   4   0  11       36.16       30.42      0.78 o 
  -6   1  11        0.01        0.53      0.13 o 
  -5   1  11       17.40       13.90      0.48 o 
  -4   1  11        0.44        0.82      0.22 o 
  -3   1  11      375.56      354.31      4.26 o 
  -2   1  11       28.54       30.14      0.91 o 
  -1   1  11      264.77      329.42      4.07 o 
   0   1  11      329.84      347.33      4.10 o 
   1   1  11       22.76       24.16      1.04 o 
   2   1  11       19.15       19.85      0.86 o 
   3   1  11       72.04       72.31      1.32 o 
  -6   2  11        2.34        5.98      0.39 o 
  -5   2  11        0.21        0.11      0.11 o 
  -4   2  11       65.71       53.73      1.61 o 
  -3   2  11      140.63      140.24      1.86 o 
  -2   2  11        1.20        1.37      0.19 o 
  -1   2  11        5.36        5.50      0.36 o 
   0   2  11      565.00      586.97      5.04 o 
   1   2  11       37.39       36.62      1.16 o 
   2   2  11        0.42        0.49      0.13 o 
  -6   3  11        0.97        2.20      0.22 o 
  -5   3  11       32.67       34.90      1.10 o 
  -4   3  11       12.49       12.43      0.74 o 
  -3   3  11       93.17       90.54      1.34 o 
  -2   3  11        2.44        2.23      0.21 o 
  -1   3  11      176.65      180.52      1.78 o 
   0   3  11       32.28       32.75      1.02 o 
   1   3  11      148.66      149.11      1.88 o 
  -5   4  11        0.43        0.43      0.12 o 
  -4   4  11       83.28       76.11      1.60 o 
  -3   4  11        3.11        2.99      0.33 o 
  -2   4  11        1.48        1.79      0.24 o 
  -1   4  11        8.62        8.45      0.39 o 
  -4   5  11        1.28        1.24      0.16 o 
  -1  -6  12        5.90        5.96      0.33 o 
   0  -6  12       21.87       19.72      0.68 o 
   1  -6  12       36.60       38.80      0.69 o 
   2  -6  12        0.00        0.19      0.08 o 
   3  -6  12        1.29        2.45      0.26 o 
   4  -6  12        2.87        3.76      0.26 o 
  -2  -5  12        0.96        0.69      0.11 o 
  -1  -5  12       27.14       26.75      0.55 o 
   0  -5  12       24.89       26.95      0.97 o 
   1  -5  12        3.42        4.12      0.41 o 
   2  -5  12       17.96       17.80      0.84 o 
   3  -5  12       19.74       23.39      0.90 o 
   4  -5  12        2.22        3.19      0.26 o 
  -3  -4  12        0.55        0.99      0.14 o 
  -2  -4  12       14.94       14.42      0.43 o 
  -1  -4  12        2.02        2.32      0.31 o 
   0  -4  12       18.88       18.89      0.93 o 
   1  -4  12        2.68        2.79      0.37 o 
   2  -4  12        0.11        0.16      0.16 o 
   3  -4  12        8.88        8.72      0.40 o 
   4  -4  12        1.07        2.32      0.21 o 
  -4  -3  12        6.08        5.13      0.29 o 
  -3  -3  12       45.37       42.52      1.00 o 
  -2  -3  12        0.28        0.12      0.10 o 
  -1  -3  12       39.11       38.59      1.37 o 
   0  -3  12        6.03        6.11      0.40 o 
   1  -3  12        0.26        0.24      0.09 o 
   2  -3  12        0.73        0.78      0.14 o 
   3  -3  12        5.79        4.35      0.28 o 
   4  -3  12        0.04        0.07      0.08 o 
  -4  -2  12        1.07        1.41      0.17 o 
  -3  -2  12       33.31       31.68      1.10 o 
  -2  -2  12        2.31        2.50      0.36 o 
  -1  -2  12        1.71        1.77      0.21 o 
   0  -2  12       51.31       53.92      1.11 o 
   1  -2  12        0.26        0.17      0.05 o 
   2  -2  12       26.70       24.30      0.54 o 
   3  -2  12        5.77        5.62      0.49 o 
   4  -2  12       64.08       50.12      1.17 o 
  -4  -1  12        3.73        4.18      0.25 o 
  -3  -1  12        1.40        1.31      0.16 o 
  -2  -1  12       67.67       72.17      1.35 o 
  -1  -1  12       69.38       71.65      1.33 o 
   0  -1  12       16.73       17.96      0.64 o 
   1  -1  12      120.86      114.46      2.52 o 
   2  -1  12        6.97        6.35      0.47 o 
   3  -1  12       34.46       31.37      1.42 o 
   4  -1  12        1.69        1.55      0.18 o 
  -5   0  12       15.76       16.64      0.65 o 
  -4   0  12       44.88       37.56      0.81 o 
  -3   0  12        0.80        0.97      0.20 o 
  -2   0  12       38.32       39.03      0.91 o 
  -1   0  12        0.17        0.32      0.15 o 
   0   0  12       55.34       54.87      1.08 o 
   1   0  12       55.70       57.81      1.54 o 
   2   0  12        0.06        4.27      0.37 o 
   3   0  12        1.71        1.81      0.19 o 
  -5   1  12       37.96       38.04      1.37 o 
  -4   1  12       11.42       10.10      0.61 o 
  -3   1  12       24.98       24.13      0.72 o 
  -2   1  12       26.44       29.38      1.16 o 
  -1   1  12       91.55       95.38      2.08 o 
   0   1  12        7.26        7.17      0.56 o 
   1   1  12      516.04      514.23      4.33 o 
   2   1  12        2.10        2.17      0.24 o 
  -5   2  12        7.95        6.85      0.29 o 
  -4   2  12       60.16       55.29      1.41 o 
  -3   2  12       14.25       14.95      0.74 o 
  -2   2  12      135.95      139.95      2.32 o 
  -1   2  12       16.22       17.79      0.82 o 
   0   2  12      909.56      912.51      5.58 o 
   1   2  12      116.90      121.40      1.79 o 
  -5   3  12       19.61       21.29      0.68 o 
  -4   3  12        8.54        8.59      0.51 o 
  -3   3  12      187.86      177.06      2.05 o 
  -2   3  12       16.25       16.41      0.66 o 
  -1   3  12        0.00        0.13      0.08 o 
   0   3  12       79.07       77.12      1.24 o 
  -4   4  12       11.19       11.61      0.47 o 
   2  -6  13       22.24       22.90      0.62 o 
   0  -5  13        0.68        1.00      0.16 o 
   1  -5  13        0.00        0.12      0.08 o 
   2  -5  13       26.56       28.15      0.88 o 
   3  -5  13       14.90       11.42      0.49 o 
  -2  -4  13       10.80        9.81      0.44 o 
  -1  -4  13        9.66       10.76      0.57 o 
   0  -4  13       20.02       18.87      0.83 o 
   1  -4  13       20.62       25.28      0.97 o 
   2  -4  13       14.09       16.20      0.72 o 
   3  -4  13        5.93        4.67      0.32 o 
  -3  -3  13        7.89        6.71      0.37 o 
  -2  -3  13        0.99        1.62      0.24 o 
  -1  -3  13       25.31       24.64      0.99 o 
   0  -3  13       18.46       19.01      0.89 o 
   1  -3  13       35.08       35.65      1.17 o 
   2  -3  13        0.16        0.21      0.06 o 
   3  -3  13       49.60       52.54      1.21 o 
  -3  -2  13       12.66       15.66      0.68 o 
  -2  -2  13       13.87       14.95      0.77 o 
  -1  -2  13        5.54        5.98      0.51 o 
   0  -2  13       80.25       79.98      1.01 o 
   1  -2  13        9.03        9.50      0.32 o 
   2  -2  13        8.49        8.29      0.53 o 
   3  -2  13        0.00        0.08      0.07 o 
  -4  -1  13        7.04        8.41      0.42 o 
  -3  -1  13       55.81       58.68      1.43 o 
  -2  -1  13       47.45       45.80      1.38 o 
  -1  -1  13        5.25        5.40      0.34 o 
   0  -1  13       34.89       36.08      0.66 o 
   1  -1  13        3.94        4.10      0.37 o 
   2  -1  13        3.96        3.32      0.21 o 
   3  -1  13        0.05       -0.06      0.06 o 
  -4   0  13        3.72        4.05      0.22 o 
  -3   0  13        3.72        2.79      0.21 o 
  -2   0  13        1.68        2.07      0.21 o 
  -1   0  13       30.53       31.73      0.79 o 
   0   0  13       29.12       29.58      0.74 o 
   1   0  13        1.72        1.62      0.23 o 
   2   0  13        8.97        8.71      0.42 o 
  -5   1  13       14.99       16.03      0.49 o 
  -4   1  13        0.65        0.84      0.11 o 
  -3   1  13        1.97        1.46      0.21 o 
  -2   1  13        3.43        3.46      0.24 o 
  -1   1  13        0.96        1.07      0.14 o 
   0   1  13        0.10        0.08      0.07 o 
   1   1  13       51.05       50.30      1.11 o 
  -4   2  13        1.08        1.70      0.14 o 
  -3   2  13        0.45        0.49      0.12 o 
  -2   2  13        3.87        3.31      0.30 o 
  -1   2  13       38.52       38.14      0.99 o 
   0   2  13       61.11       61.36      1.15 o 
  -4   3  13        3.81        2.58      0.20 o 
  -3   3  13       10.43        9.91      0.42 o 
   1  -5  14        0.02        0.05      0.05 o 
  -1  -4  14        0.26        0.40      0.10 o 
   0  -4  14        0.00        0.03      0.05 o 
   1  -4  14        0.05        0.32      0.09 o 
   2  -4  14        8.00        8.32      0.38 o 
  -2  -3  14       17.36       18.22      0.62 o 
  -1  -3  14       23.38       24.77      0.83 o 
   0  -3  14       13.68       17.60      0.72 o 
   1  -3  14        1.98        2.82      0.27 o 
  -3  -2  14      195.10      215.20      2.04 o 
  -2  -2  14       17.81       16.74      0.48 o 
  -1  -2  14        2.20        2.18      0.19 o 
   0  -2  14        0.73        1.01      0.17 o 
   1  -2  14       10.59       11.87      0.47 o 
   2  -2  14        0.33        0.26      0.07 o 
  -3  -1  14       22.12       24.83      0.75 o 
  -2  -1  14       65.96       75.45      1.49 o 
  -1  -1  14       36.25       35.25      0.58 o 
   0  -1  14        0.25        0.43      0.06 o 
   1  -1  14       35.11       30.85      0.88 o 
  -3   0  14        7.40        9.14      0.47 o 
  -2   0  14      110.79      111.67      3.95 o 
  -1   0  14        2.95        2.57      0.19 o 
   0   0  14       45.79       46.39      1.07 o 
   1   0  14       18.85       19.18      0.57 o 
  -3   1  14        5.81        6.39      0.37 o 
  -2   1  14        2.08        1.76      0.20 o 
  -1   1  14        9.34        9.12      0.45 o 
   0   1  14        1.33        1.43      0.17 o 
  -1  -2  15        1.74        1.27      0.14 o 
                                                 
